# Supplementary material for: Interpretable machine learning for in-hospital mortality prediction in ICU patients with traumatic brain injury
Source: Front Neurol. 2026 Apr 23;17:1815307. doi: 10.3389/fneur.2026.1815307 (PMC13149133; doi:10.3389/fneur.2026.1815307)
Supplement: Supplementary file 1 [file Data_Sheet_1.ZIP]

Archive with 11 entries (11 files):
- Supplement  figure legend/Figure S1.jpg
- Supplement  figure legend/Figure S2.jpg
- Supplement  figure legend/Figure S3.jpg
- Supplement  figure legend/Figure S4.jpg
- Supplement  figure legend/Figure S5.jpg
- Supplement  figure legend/Model assessment without the use of mannitol and sedatives.docx
- Supplement  figure legend/Model assessment-smote.docx
- Supplement  figure legend/Supplement  figure legend.docx
- Supplement  figure legend/Table S1.docx
- Supplement  figure legend/Table S2.docx
- Supplement  figure legend/Table S3.docx
