# Supplementary material for: Interpretable machine learning for in-hospital mortality prediction in ICU patients with traumatic brain injury
Source: Front Neurol. 2026 Apr 23;17:1815307. doi: 10.3389/fneur.2026.1815307 (PMC13149133; doi:10.3389/fneur.2026.1815307)
Supplement: Supplementary file 2 [file Data_Sheet_2.CSV]

Outcome	AKI	CHD	Epilepsy	hypertension	diabetes	HF	cancer	chronic_renal	stroke	pneumonia	sepsis3	Acidosis	delirium	gender	marital_status_M_D_O	Mechanical_ventilation	Neurosurgical_surgery	Tracheostomy	betablocker	Mannitol	Vasopressors	Anticoagulants	Antiplatelets	Diuretic	Thiamine	Vitamin_K	pltinfusion	Sedative	wbc	rbc	plateletcount	rdw	sodium	potassium	calciumtotal	glucose	aniongap	pt	inr	ureanitrogen	creatinine	age	weight	MBP	R	spo2	T	GCS
0	1	0	0	0	0	1	0	0	0	1	1	0	1	1	1	1	0	1	0	0	1	1	0	1	1	0	0	1	22.1	3.04	155	17	125	4.7	8	103	17	16.2	1.4	66	2.1	85	76	52	23	94	36.72	9
0	1	0	0	0	0	0	0	0	0	0	1	0	1	2	3	0	0	0	1	0	0	1	0	1	0	0	0	1	9.2	3.55	215	14	141	4.1	8	101	10	12.3	1.1	8	0.7	29	120	70	17	100	36.89	9
0	1	0	0	0	0	0	0	0	0	1	1	0	1	1	3	0	0	0	0	0	0	1	0	1	1	0	0	1	7.3	3.86	83	15.7	138	3.5	8.3	114	8	14.7	1.3	9	0.6	43	76.2	93	20	100	36.61	NA
0	1	1	0	1	0	0	0	0	0	1	0	0	0	1	1	0	0	0	1	0	0	1	0	0	0	0	0	0	18.7	2.94	194	17.6	146	4.3	8.1	108	15	13.6	1.2	35	1	88	55	67	13	96	36.06	10
0	1	0	1	0	1	0	1	0	0	0	0	0	0	1	1	1	0	0	1	0	0	0	0	1	0	1	0	0	9.7	3.67	252	14.8	143	3.9	9.3	176	15	16.5	1.5	10	0.7	61	75.4	90	14	100	36.56	NA
0	1	0	0	1	0	0	0	0	0	0	1	0	0	1	1	0	0	0	1	0	0	1	0	0	0	0	1	0	6.9	4.4	202	13.2	141	4.1	8.9	88	14	14.2	1.2	20	0.9	71	86.7	98	13	99	36.72	14
0	1	0	0	1	0	0	1	0	0	0	0	0	0	1	3	0	0	0	1	0	0	1	0	0	0	0	0	1	8.1	4.08	144	13.2	140	3.7	9.4	158	13	11	1	20	1.4	84	88.23333333	90	27	97	37	14
0	1	1	0	0	0	0	0	1	0	0	1	0	0	1	1	0	1	0	0	0	0	1	0	0	0	0	0	0	8.8	2.48	191	12.3	139	4.3	8.3	88	15	11.9	1.1	57	5.1	92	79.4	91	18	99	36.67	14
0	1	1	0	1	0	0	0	0	0	0	0	0	0	2	3	0	0	0	0	0	0	1	0	0	0	0	0	0	8.2	3.88	231	16.4	132	4.1	8.9	71	9	20.3	1.9	20	1	87	66.6	78	20	96	36.78	NA
0	0	0	0	0	0	0	0	0	0	0	0	0	0	1	3	0	0	0	0	0	0	1	0	0	0	0	0	0	16.2	4.61	194	13.5	141	4.3	7.8	117	21	10.9	1	12	1	35	97.2	77	16	100	36.67	NA
1	1	1	1	0	1	1	0	1	0	0	1	0	0	1	1	0	0	0	1	0	1	1	0	1	0	0	1	1	9.5	5.45	173	14.9	139	4.1	7.4	166	14	12.1	1.1	21	1.3	79	76.7	57	21	100	37	NA
0	1	0	0	1	1	0	0	0	0	1	1	0	0	1	3	1	0	0	1	0	0	1	0	0	1	0	0	1	13.7	3.93	171	13.3	143	3.5	8	163	15	15	1.3	8	0.7	35	123.3	107	18	100	37.83	NA
0	1	0	0	1	0	0	0	0	0	0	0	0	1	1	3	0	0	0	0	0	1	1	0	0	1	0	0	1	8.7	3.9	326	13.5	141	4.6	8.4	125	21	11.8	1.1	10	0.8	54	78	81	20	100	36.5	13
0	1	0	0	1	0	0	0	0	0	0	1	0	1	1	1	0	0	0	1	0	0	1	0	0	0	0	0	0	4.1	3.02	85	14.1	136	2.5	7.7	127	15	18	1.6	17	0.6	83	79	68	14	93	35.94	12
1	1	0	0	0	0	1	0	0	0	0	0	0	1	1	1	0	0	0	1	0	0	0	0	1	0	0	0	1	9.7	3.7	168	13.1	131	4.4	8.4	130	9	18.3	1.7	15	0.9	89	73.6	104	23	100	38	NA
0	1	0	0	0	0	0	0	0	0	0	0	0	0	1	3	0	0	0	0	0	1	1	0	0	1	0	0	0	6.3	4.36	215	14.4	141	3.6	8.9	105	12	12.6	1.2	8	0.7	31	79.4	117	13	97	37.11	14
0	0	0	0	0	0	0	0	1	0	0	0	1	0	2	3	0	0	0	1	0	0	1	1	0	1	0	0	0	9.9	3.6	202	13.1	139	4.2	8.4	80	16	13	1.2	23	1.1	83	47	103	13	95	36.78	13
0	1	0	0	0	1	0	0	0	0	1	1	0	1	2	2	0	0	1	1	0	1	1	1	1	0	0	0	0	13.6	3.13	199	13.2	144	3.4	7.4	203	17			9	0.8	56	82.83333333	90	26	99	37.72	NA
0	1	0	0	0	0	0	0	0	0	1	1	0	1	1	3	0	0	0	0	0	1	1	0	1	1	0	0	1	8.8	3.59	240	15.2	142	3.4	8.4	82	12	10.7	1	9	0.6	57	104.2	106	31	97	37.22	NA
0	0	0	0	1	1	0	0	0	0	0	1	0	0	1	3	0	0	0	1	0	0	1	0	1	0	0	0	0					133	9.9	4.7	175	18	14	1.3	17	1.2	60	114	73	16	96	36.56	14
0	0	0	0	0	0	0	0	0	0	0	0	0	0	2	3	0	0	0	0	0	0	0	0	0	0	0	0	0	13.3	3.33	328	14.2	132	5.3	9.4	83	14	10.3	1	8	0.8	92	57.1	87	17	99	37.06	NA
0	1	0	0	0	1	1	0	1	0	0	0	0	1	2	3	0	0	0	1	0	0	1	1	0	0	1	0	0	7.9	3.25	200	15.1	142	5.7	9.2	77	25	14.8	1.4	70	9.9	91	43.6	114	11	98	36.89	10
0	0	0	0	1	0	0	0	0	0	0	1	0	1	2	1	0	0	0	1	0	0	1	0	0	1	0	0	1	18.8	3.04	198	14.8	147	4.2	7.1	146	13	12.3	1.1	11	0.5	57	78.5	107	17	100	37.5	NA
0	1	0	0	0	0	0	0	0	0	0	1	0	0	1	1	0	0	0	1	0	0	1	0	0	0	0	1	0	8.4	3.47	241	15.1	137	4.4	9.1	124	13	14.2	1.2	22	1.8	84	59.2	75	19	100	36.61	11
0	1	1	0	1	0	0	0	0	0	0	1	0	1	2	1	0	0	0	1	0	0	0	0	0	0	0	0	1	13.8	3.91	203	12.7	142	4.2	9	180	15	11.5	1.1	12	0.7	85	26.95	63	14	100	36.94	6
0	0	0	0	0	0	0	0	0	0	1	0	0	1	2	1	0	0	0	1	0	0	1	0	0	0	0	0	1	8.9	4.48	242	14.3	141	4	9.3	99	18	11	1	8	0.7	57	72.9	91	21	100	37.11	NA
0	0	0	0	0	0	0	0	0	0	0	0	0	0	1	3	0	0	0	0	0	0	1	0	0	1	0	0	1	10.5	3.96	250	15.9	134	4.1	8.5	121	9	12.6	1.2	14	0.6	33	80.6	120	18	94	36.78	11
0	1	0	0	0	0	0	0	0	0	0	0	1	1	1	2	1	0	0	0	0	0	1	0	0	1	0	0	1	6.7	4.04	139	13.3	137	3.7	7.2	88	15	11	1	4	0.6	58	84.4	97	16	100	36.67	7
0	1	0	0	1	0	0	0	0	1	0	0	0	0	1	1	1	0	0	1	0	0	1	0	1	1	0	0	1	6	3.44	149	13.5	141	4.5	8.3	159	28			10	0.7	74	67.7	126	23	95	38.67	11
0	0	0	0	0	0	0	0	0	0	0	0	0	1	1	3	0	0	0	0	0	0	1	0	0	1	0	0	0	16.9	4.07	371	13	137	3.7	8.1	96	16	11.6	1.1	15	0.8	28	56.65	89	18	100	37.56	14
0	0	0	0	0	0	0	0	0	0	0	0	0	0	1	1	0	0	0	0	0	0	0	0	0	0	0	0	0	5.6	3.25	310	18.1	137	3.5	8.2	89	12	22.8	2.1	14	0.7	69	75	81	18	100	36.89	NA
0	1	1	0	1	0	0	0	0	1	0	1	0	0	2	3	0	0	0	0	0	0	0	0	0	0	0	0	0	3.9	4.02	216	21.3	140	4.6	9.5	126	13	13	1.2	28	1.1	92	74	59	12	99	37.17	14
0	1	1	0	0	0	1	0	1	0	1	1	0	0	1	3	1	0	0	1	0	1	1	0	0	0	0	0	0	11.7	3.27	148	14.3	139	4.3	7	206	10	13.8	1.2	22	1.1	74	83.06666667	121	21	89	36.06	6
0	1	0	1	1	0	0	0	0	0	1	1	0	1	2	3	1	0	0	0	0	1	1	0	0	0	0	0	1	10.7	4	193	13.8	137	3.6	7.9	168	12	11.5	1.1	19	0.6	66	64.9	72	20	100	36.5	8
0	0	0	0	1	0	0	0	0	0	1	1	0	1	1	3	0	0	0	1	0	0	1	0	0	1	0	0	1	5	3.82	128	13.4	136	3.1	8.4	93	16	10.6	1	4	0.4	64		108	22	95	37.11	14
0	1	0	0	1	0	0	0	0	0	0	0	0	0	2	1	0	0	0	1	0	0	1	0	1	1	0	0	0	11	3.55	152	13.1	138	3.8	8.5	152	11	13.7	1.2	9	0.6	62	100.3	90	16	98	37.94	NA
0	0	1	0	1	0	0	0	0	0	0	0	0	0	2	1	0	0	0	0	0	0	1	0	0	0	0	0	0	8.9	4.29	220	14	144	4	8.7	124	10	12.8	1.2	17	0.7	85	74.7	77	23	97	36.39	14
1	1	0	0	1	0	1	0	0	0	1	0	0	1	2	3	0	0	0	1	0	0	1	1	0	0	0	0	0	9.8	4.19	110	13.3	143	3.8	9.4	110	15	14.7	1.4	17	1	85	57.3	79	17	84	37.28	9
0	1	0	0	1	0	0	0	0	1	0	0	0	1	2	3	0	0	0	1	0	0	1	0	0	0	0	0	0	7.4	3.49	292	14.4	140	3.5	8.9	90	16	12.4	1.1	12	0.5	84	53.8	116	13	97	36.67	14
0	1	0	0	0	0	0	0	0	0	0	0	0	1	1	3	0	0	0	1	0	0	1	0	0	0	0	0	1	21.4	5.24	193	12.8	142	4.2	9.8	131	17	12.3	1.1	9	1.1	24	74.6	96	28	99	37.72	12
0	1	0	0	0	0	0	0	0	0	0	1	0	1	1	3	0	0	0	1	0	1	1	0	0	1	0	0	1	6.8	3.25	138	13.3	144	2.9	7.6	148	23	12.5	1.2	7	0.6	60	87.3	118	28	97	37.89	14
0	0	0	0	0	0	0	0	0	0	1	0	0	0	1	3	0	0	0	0	0	0	1	0	0	1	0	0	1	19.1	3.62	256	12.4	148	4.7	7.9	133	17			15	1.1	23	76.5	67	25	100	37.28	14
1	0	0	0	0	0	1	0	0	0	0	0	1	0	2	1	0	0	0	1	0	0	1	0	1	0	0	0	0	0.1	2.08	20	14.7	148	3.8	8.6	189	12	9.4	0.9	54	1.3	64	91.3	110	23	100	36.61	NA
0	1	0	0	1	1	0	0	0	0	1	0	0	0	1	1	1	0	0	1	0	0	1	1	1	0	0	0	0	11	3.82	221	13.2	141	3.7	8.5	138	11	11.9	1	31	0.9	66	113.8	81	17	100	37.67	NA
0	1	0	0	0	0	0	0	0	0	0	0	0	0	1	3	0	0	0	0	0	0	1	1	0	1	0	0	1	11.4	4.06	207	13.6	140	4.5	7.8	85	15	11.6	1.1	14	1	64	94	73	24	95	37	NA
0	0	0	0	0	0	0	0	0	0	0	0	0	0	1	3	0	0	0	0	0	0	0	0	0	0	0	1	0	3.7	3.53	23	14.5	141	3.9	8.5	73	9	16.6	1.5	13	0.9	26	74.5	82	18	98	36.44	12
0	1	0	0	0	0	0	0	0	0	1	1	0	0	2	1	0	0	0	0	0	1	1	0	0	0	0	0	1	7	3.16	266	13.4	143	3.6	7.1	98	11	12.9	1.1	10	0.5	49	59.3	84	18	93	37.17	NA
0	1	0	0	1	1	0	0	0	1	0	1	0	1	2	3	1	0	0	1	0	0	1	1	0	0	0	1	1	14.2	3.42	294	13.2	133	3.4	8.7	152	14	10.8	1	9	0.7	84	58	89	13	100	36.83	NA
0	0	0	0	0	0	0	0	0	0	0	0	0	0	1	1	0	0	0	0	0	0	1	0	0	0	0	0	1	2.6	3.67	125	13.6	138	3.6	9.2	89	12	12.3	1.1	12	0.8	46	100.1	92	10	100	36.5	NA
1	1	0	0	0	0	0	1	0	0	0	1	0	1	2	1	1	0	0	1	1	1	1	0	0	0	0	0	1	12.7	3.14	181	12.4	142	3.6	10	169	15	12.6	1.2	14	0.8	88	51.45	62	14	100	36.44	NA
0	0	0	0	0	0	0	0	0	0	0	1	0	0	1	3	0	0	0	0	0	0	0	0	0	0	0	0	0	10	4.43	174	13.4	141	4.1	8.4	105	15			9	0.7	22	67.6	85	14	100	36.44	NA
0	1	0	0	1	0	0	0	0	0	0	1	1	1	2	2	0	0	1	1	0	1	1	1	1	0	0	0	1	16.3	4.07	329	14.3	138	4	8	175	19	12.9	1.2	11	0.7	75	54.2	73	16	100	37	NA
0	0	0	0	0	0	0	0	0	0	0	1	0	0	1	3	0	0	0	0	0	0	1	0	0	0	0	0	1	14.1	4.41	192	12.8	148	4.4	7.8	129	18			9	1	28	74.5	100	25	100	36.83	13
0	1	0	1	1	0	0	1	0	0	0	0	0	1	1	1	0	0	0	0	0	0	0	1	0	0	1	0	0	8.4	4.18	164	13.9	141	4.5	8.8	100	18	17.1	1.6	13	1	74	108.3	88	12	100	37.11	NA
0	0	0	1	0	0	0	0	0	0	0	0	0	0	2	3	1	0	0	0	0	1	1	0	0	0	0	0	1	7.6	4.02	266	15.8	136	3.8	8.2	92	13			7	0.5	57	56	75	15	100	37	NA
1	1	1	0	0	1	0	1	1	0	0	1	1	1	2	1	1	0	0	1	0	1	1	0	0	0	0	0	1	8.8	3.17	116	15	137	4.5	9	245	20			18	1.1	90	70.5	66	32	100	36.39	13
0	0	1	0	1	0	0	0	0	0	0	0	0	0	1	3	0	0	0	0	0	0	1	1	1	0	0	0	0	8	4.29	165	12.3	127	4	9.3	111	17	11.9	1.1	19	1	87	67.7	103	23	97	36.89	NA
0	1	0	0	0	1	1	0	0	1	0	1	0	1	1	3	0	0	0	1	0	0	1	0	0	0	0	0	1	7.5	4.23	143	16.7	139	4.8	9.5	210	12	18	1.7	18	1.1	91	62.4	100	18	99	36.5	13
0	1	0	0	1	0	0	0	0	1	0	1	0	0	2	3	0	0	0	1	0	0	0	0	1	0	0	0	1	14	4.25	182	13.9	142	3.9	9.2	137	16	12.5	1.1	20	0.7	92	49.35	89	25	93	37.5	9
0	1	0	0	1	0	0	0	0	0	0	0	0	0	2	3	0	0	0	0	0	0	1	0	0	1	0	0	1	8.1	3.87	124	13.3	137	2.9	8.1	110	17	10.1	0.9	6	0.4	48	73	94	12	95	37.33	NA
1	1	0	0	0	0	0	0	0	0	0	1	0	0	1	3	1	0	0	0	1	1	0	0	1	0	0	0	1	20	3.54	229	12.9	139	3.7	8.5	133	13	13.5	1.2	14	1	31	68	76	29	100	36.22	6
0	1	0	0	1	0	0	0	0	0	0	0	0	1	1	2	0	0	0	0	0	0	1	0	0	1	0	0	1	10.4	3.79	205	13.7	139	3.8	8.2	167	14	11.8	1.1	10	0.6	47	88	90	7	100	36.78	NA
0	1	0	0	1	0	0	1	0	0	0	0	0	0	2	1	0	0	0	1	0	0	1	0	0	0	0	0	0	8.8	3.6	190	13.2	143	3.3	9.1	104	13	12.2	1.1	9	0.5	88	63	105	16	91	36.67	NA
0	1	0	0	0	0	0	0	0	0	0	0	0	1	1	3	0	0	0	1	0	0	1	1	0	1	0	1	1	19.5	5.07	155	14	141	4.7	10.2	128	18	12.1	1.1	19	1.6	40	143	80	26	100	36.72	NA
0	1	0	0	1	0	0	0	0	0	0	1	0	0	1	2	0	0	0	1	0	0	0	0	0	0	0	0	1	11.2	4.15	188	13.7	141	3.6	9.1	121	12	16.4	1.5	12	0.8	61	103.35	99	20	93	37.11	13
0	1	0	0	1	0	0	0	0	0	0	0	0	0	1	2	0	0	0	1	0	0	0	0	0	1	0	0	1	6.1	4.24	172	14	137	3.8	8.5	93	13	12.5	1.1	11	0.8	68	99	105	14	97	36.5	14
0	0	0	0	0	0	0	0	0	0	0	0	0	0	1	1	0	0	0	1	0	0	1	0	0	0	0	0	0	7.8	3.07	150	13.5	139	3.9	7.8	149	11	13.2	1.2	12	1	33	100	106	23	98	38.22	NA
0	0	0	1	1	0	0	0	0	0	0	0	1	0	1	1	1	0	0	0	0	0	1	0	0	1	0	0	1	4.1	3.74	250	13.9	141	3.6	8.4	77	11	13.1	1.1	7	0.7	49	70.4	90	15	97	37.67	14
1	1	0	0	1	0	1	0	0	0	1	1	0	0	2	3	1	0	0	1	0	0	1	1	1	0	0	1	1	12.6	4.39	313	16.3	138	3.3	8.8	194	14	15.3	1.3	18	0.7	91	53.2	79	14	100	36.33	NA
0	0	0	0	0	0	0	0	0	0	0	1	0	0	1	3	1	0	0	0	0	0	1	0	0	1	0	0	1	13.6	4.15	130	14	143	4.7	7.6	127	30	13.6	1.2	13	1	46	86.8	88	19	100	36.06	NA
0	1	0	0	0	1	0	0	1	0	0	0	0	0	1	2	0	0	0	0	0	0	0	0	0	1	0	1	0	6.7	3.31	90	12.4	135	4	8.9	90	13	12.8	1.2	22	1.5	62	83.7	109	20	95	36.83	14
0	1	0	0	1	1	0	0	0	0	0	1	0	0	2	2	1	0	0	1	0	0	0	0	1	1	0	0	1	9.2	4.25	256	15.2	141	3.9	8.3	114	17			13	0.7	56	103	100	16	100	36.56	NA
0	1	0	0	0	0	0	0	1	0	0	0	0	0	1	3	0	0	0	1	0	0	1	1	0	1	0	0	0	5.7	3.38		13	144	2.3	5.3	107	8	20.4	1.9	7	0.7	75	81	112	29	97	36.94	7
0	0	0	0	1	0	0	0	0	0	0	0	0	0	1	1	1	0	0	1	0	0	1	1	0	0	0	0	1	7.3	4.37	155	15	136	3.7	8.2	127	14	12.2	1.1	14	0.8	48	60	82	22	100	37.06	13
0	1	0	0	0	0	0	0	0	0	0	1	0	0	1	3	1	0	0	1	1	1	1	0	1	0	0	1	1	6.5	4.68	197	16.3	140	3.6	9.7	113	15	16.2	1.4	18	1.4	27	98	76	0	100	36.39	NA
0	1	0	0	1	0	0	0	0	0	0	0	0	0	1	1	0	0	0	1	0	0	1	0	0	1	0	0	1	10.6	3.65	285	12.1	119	4.2	9	177	15	9.4	0.9	8	0.6	69	90	97	17	94	36.89	13
0	1	0	0	0	0	0	0	0	0	0	0	0	0	2	3	0	0	0	1	0	0	0	0	0	0	0	0	0	9.1	3.47	220	12.5	139	3.7	8.9	82	13			10	0.6	23	67.5	74	16	97	37.33	14
0	1	0	0	0	0	0	0	0	0	0	0	0	1	1	1	0	0	0	1	0	0	1	0	0	0	0	0	0	6.8	3.98	193	12.9	140	3.1	8.6	102	12	13.6	1.3	10	0.9	76	80	102	21	97	37.56	NA
0	1	0	0	0	0	0	0	0	0	1	0	0	0	1	3	0	0	0	0	0	0	0	0	0	0	0	0	0														61	70	92	13	98	36.72	11
1	0	0	1	1	0	0	0	0	0	0	0	0	0	2	1	1	0	0	1	1	0	1	0	0	0	0	0	1	9.5	3.36	189	14.5	138	2.9	9.4	136	14	15.6	1.4	10	0.5	88	49.8	97	15	100	36.78	8
0	0	1	0	1	0	0	0	0	0	0	0	0	0	2	1	0	0	0	0	0	0	1	0	0	0	0	0	0	14.1	3.04	162	12.4	140	4.4	8.9	137	10	12.4	1.1	18	0.9	78	62	74	19	95	36.39	14
0	1	0	1	0	0	0	0	0	0	0	0	0	1	1	3	1	0	0	1	0	0	1	1	0	1	0	0	1	6.3	4.01	154	20.3	132	3.8	8.2	97	16	12.3	1.1	5	0.3	55	65.1	110	17	100	36.33	13
0	1	0	0	0	0	0	0	0	0	0	0	0	0	1	3	0	0	0	1	0	0	1	0	0	1	0	0	1	12.2	3.56	258	14	132	3.8	7.9	94	14	14	1.2	10	0.6	58	70	97	19	100	38.06	13
0	0	0	0	0	0	0	0	0	0	0	0	0	0	2	1	0	0	1	0	0	0	1	0	0	0	0	0	1	10.4	3.79	255	13.3	140	3.7	9.4	133	13			12	0.7	37	85.8	79	14	100	37.22	NA
0	0	0	0	0	0	0	0	0	0	0	0	1	0	1	3	0	0	0	0	0	0	1	0	0	0	0	0	1	10	3.62	180	14.6	140	4	8	90	14	14.4	1.3	14	1	22	48.4	62	23	98	37.83	NA
0	1	0	0	1	0	0	1	0	0	1	1	0	0	2	3	1	0	0	1	0	0	1	0	1	0	0	0	0	11.4	3.32	315	14.7	138	5	8.2	440	16	12.5	1.1	43	1.6	58	65	74	14	99	36.83	NA
0	1	0	0	1	0	0	0	0	1	0	1	1	1	2	1	1	0	0	0	0	1	1	1	1	0	1	1	1	4.4	2.98	207	12.4	140	3.9	7.2	151	14	14.2	1.3	18	0.9	88	63	62	17	100	37.17	NA
0	0	0	0	0	0	0	0	0	0	1	1	0	1	1	1	1	0	0	1	1	0	1	1	0	0	0	0	1	16.9	4.41	194	12.9	139	3.6	8.7	106	13	11.2	1	13	0.6	31	66	123	17	97	37	NA
0	1	0	0	0	0	0	0	0	0	1	0	0	0	2	1	1	0	0	0	0	0	0	0	0	1	0	0	1	4.4	2.74	105	14.6	142	2.6	7.3	103	15	11.2	1	5	0.5	44	59	81	13	93	36.72	13
0	0	0	0	0	0	0	0	0	0	0	0	0	0	2	1	0	0	0	0	0	0	1	0	0	0	0	0	1	10.6	3.91	264	13.5	136	4.2	8.3	121	10	12.4	1	7	0.7	37	80.05	70	18	99	38	NA
0	1	1	0	0	0	1	0	0	0	1	1	1	1	1	3	0	0	0	1	0	0	1	0	1	0	0	0	1	3.9	2.84	57	16.2	142	3.6	9.1	65	11	17.3	1.6	12	0.6	62	93.1	80	16	98	36.67	NA
0	0	0	0	0	1	0	0	1	0	0	0	0	0	2	1	0	0	0	0	0	0	1	0	1	0	0	0	0	6.9	4.44	236	13.2	144	3.4	9.6	124	16	11.5	1.1	20	1	83	87.2	81	20	95	36.67	13
0	1	0	0	0	0	0	0	0	0	0	1	0	0	2	3	1	0	0	0	1	1	0	0	1	0	0	1	0	16.5	4.38	125	13.6	135	3.3	6.6	276	13	26.8	2.6	12	0.7	23	54.7	73	21	100	35.89	NA
0	0	0	0	1	0	0	0	0	0	0	0	0	1	1	1	0	0	0	1	0	0	1	0	0	1	0	0	1	7.5	3.6	129	12.5	142	3.8	8.4	153	22			13	0.8	56	62.4	84	23	95	37.22	13
0	1	0	0	1	0	0	0	0	0	0	1	0	0	1	3	1	0	0	1	1	1	1	0	0	0	0	0	1	28.8	3.89	176	13	150	4	6.1	134	16	17.6	1.6	15	1.2	29	85.8	112	23	100	39.17	NA
0	1	1	0	0	0	1	0	0	0	0	1	0	0	1	3	1	0	0	1	0	1	1	1	1	0	0	0	1	17.3	5.09	265	14.3	135	4.5	8.2	190	13	12.8	1.1	16	0.8	53	84.4	99	15	100	36.67	NA
0	1	0	0	0	0	0	0	0	0	1	1	0	1	1	3	1	0	1	1	0	1	1	0	0	1	0	0	1	8.3	5.52	239	13.8	140	5.6	7.9	121	18	14.5	1.3	23	1.2	30	99.93333333	89	32	100	37.11	NA
0	1	0	1	1	0	0	0	0	0	0	1	0	1	1	3	0	0	0	1	0	1	1	0	0	0	0	0	1	14.4	3.46	213	13.2	134	4.1	8.2	97	19			12	0.6	79	82.16666667	69	16	100	38.06	NA
0	0	0	0	0	0	0	0	0	0	0	0	0	0	1	3	0	0	0	0	0	0	1	0	0	0	0	0	1	13.6	4.54	166	13.2	139	4.7	7.9	80	18	12.1	1.1	11	0.8	27	85.5	63	17	100	36.89	14
0	1	0	0	1	1	0	1	0	0	0	0	0	0	1	1	0	0	0	0	0	1	1	0	0	0	0	0	0	7.9	3.24	178	12.2	138	3.8	8.2	152	12	12.5	1.2	17	1.1	80	71.5	67	16	98	36.44	14
0	1	0	0	0	0	0	0	0	0	0	1	0	0	1	1	1	0	0	1	0	0	1	0	1	0	0	1	1	4.1	2.62	115	13.8	146	4.3	8.6	136	12	17.6	1.6	12	0.8	39	78.95	113	14	100	37.39	NA
0	1	1	0	0	1	0	0	1	0	0	0	0	0	2	3	0	0	0	0	0	0	1	0	0	0	0	0	1	7.5	3.36	116	14.8	132	4.4	9.3	106	12	12.6	1.2	10	0.9	80	59.8	114	30	98	36.78	NA
0	1	0	0	0	0	0	0	0	0	0	0	0	1	1	3	0	0	0	0	0	0	1	0	0	0	0	0	1	8.4	4.34	213	13.6	137	3.9	7.9	131	11	12.6	1.2	14	1.1	42	81.5	74	20	100	38.06	NA
0	0	0	0	0	0	0	0	0	0	0	0	0	0	1	3	0	0	0	0	0	0	1	0	0	0	0	0	0	11.3	5.07	159	12.9	136	3.8	9	112	17			9	0.9	33	64.65	95	11	100	36.89	NA
0	1	0	0	0	0	1	0	0	0	0	0	0	0	2	3	0	0	0	1	0	0	0	0	1	0	0	0	0	8	4.2	195	15.5	144	4.8	8.6	90	7	13.7	1.3		0.5	57	70.4	88	14	93	36.89	NA
1	1	1	0	0	0	0	0	1	0	0	0	1	0	1	1	0	0	0	1	0	0	0	1	0	0	0	0	1	10.9	3.47	122	14.3	134	4.7	8.2	144	12	17.1	1.6	18	1.8	85	66.1	98	18	100	36.89	5
0	1	1	0	1	1	0	0	0	0	1	1	0	1	2	3	0	0	0	1	0	1	1	1	1	0	0	1	1	11.2	4.65	163	14.5	138	3.5	9.2	214	16	12.5	1.2	24	0.9	73	74.2	118	23	96	37.78	8
0	1	0	0	1	0	1	1	0	0	0	0	0	0	2	3	0	0	0	1	0	0	0	0	1	0	0	0	0	2.5	2.66	59	17	130	4.4	8	127	23			38	1.3	91	55	65	14	98	36.56	14
0	0	0	0	1	0	0	0	1	0	0	1	0	0	2	3	0	0	0	0	0	0	1	0	0	0	0	0	0	36.9	3.72	112	16.3	137	3.5	8.6	73	21	17.1	1.6	23	1.4	92	59.3	92	21	95	36.94	14
0	0	0	0	1	0	0	0	0	0	0	0	0	0	2	1	1	0	0	0	0	0	1	0	0	0	0	0	1	11.3	2.99	119	12.5	136	4.4	8.1	196	13			9	0.7	58	71	79	19	97	37.22	14
0	1	1	0	1	1	1	0	1	0	1	0	0	0	1	3	0	0	0	1	0	0	1	1	1	0	0	0	0	11.3	3.9	149	13.3	140	3.5	8.6	172	18	14	1.3	37	1.6	85	80.2	79	22	93	36.78	14
0	1	0	0	1	0	0	1	0	1	0	0	0	1	2	1	0	0	0	1	0	1	1	1	1	0	0	0	1	12.3	3.62	178	13.9	143	3.5	8.8	141	11	13	1.2	20	0.8	91	57.4	87	16	99	37.22	3
0	1	0	0	1	0	0	0	0	0	0	0	0	0	1	1	0	0	0	1	0	0	0	0	0	0	0	1	0	13.5	4.11	230	12.9	140	3.8	9.1	132	15	11.9	1.1	18	0.9	50	86.9	101	23	97	36.72	NA
0	1	0	0	0	0	0	0	0	0	0	1	0	0	1	3	0	1	0	1	0	0	1	0	0	0	0	0	0	25.6	4.13	498	13.3	133	4.8	8.9	256	13	13.8	1.2	12	0.8	20	85	98	16	100	36.44	NA
1	1	0	0	0	0	0	0	0	0	0	1	0	0	1	3	0	0	0	1	1	1	0	0	1	1	0	0	0	13.2	4.6	235	14.8	157	5.2	10	141	15	11.5	1.1	18	1.4	52	51.3	108	17	97	37.22	NA
0	1	0	1	0	0	0	0	0	0	0	0	0	1	1	3	1	0	0	0	0	0	1	0	0	1	0	0	1	11.1	3.79	245	13.7	147	3.1	9.5	109	15	10	0.9	10	0.8	52	65.45	92	16	100	36.61	NA
0	1	0	0	0	0	0	0	0	0	0	1	0	1	1	3	0	0	0	0	0	0	0	0	0	0	0	0	0	9	2.99	122	14	136	3.8	8.3	96	14			10	0.8	26	81.7	77	15	100	36.33	NA
0	1	0	0	0	1	1	0	1	0	0	0	0	0	1	1	0	0	0	1	0	1	1	1	1	0	0	0	1	7.9	3.69	209	11.8	137	3.7	8.6	190	21	11.2	1	20	1.1	81	105.2	109	13	96	36.5	NA
0	1	0	0	1	0	0	0	0	0	0	0	0	0	1	1	0	0	0	1	0	0	1	1	0	0	0	0	0	9.7	4.21	263	13.3	134	4	9	125	13	11.3	1	15	0.8	65	96	108	16	92	36.56	14
0	1	0	0	1	0	0	0	0	0	0	0	0	1	2	1	0	0	0	1	0	0	1	1	0	0	0	0	0	11.8	4.79	333	12.5	142	4.5	9	94	14	11.2	1	16	0.7	91	56.6	89	16	95	37.39	10
0	1	0	0	1	0	0	0	0	1	1	0	0	0	2	3	0	0	0	1	0	0	1	0	1	0	0	0	0	13.6	4.2	159	14.8	133	5.2	7.9	139	15	13.2	1.2	11	0.7	83	59.6	85	19	96	36.44	NA
0	1	0	0	0	0	0	0	0	0	0	0	0	0	1	3	1	0	0	0	1	0	1	0	0	0	0	0	1	18.3	4.61	301	12.7	143	3.6	9.4	104	17	11.4	1.1	12	1.1	22	140	81	16	100	38.22	7
0	0	1	0	1	1	0	0	0	1	0	0	0	1	1	2	0	0	0	1	0	0	1	0	0	0	0	0	1	16.6	4.05	403	14.7	138	3.9	9.4	199	11	13.4	1.2	38	1	74	94.56666667	78	16	99	37.44	9
0	1	1	0	0	1	0	0	0	0	0	1	0	0	1	1	0	0	0	0	0	0	0	0	1	0	0	0	1	10.8	2.49	185	14.7	142	4.6	8.5	112	11	14	1.3	33	1.4	90	80	77	17	95	36.39	10
0	1	0	0	0	0	1	1	1	0	1	1	1	1	1	3	0	0	0	0	0	0	1	0	1	1	0	0	1	11	5.51	169	18.3	141	3.2	9	51	18	16.2	1.5	28	2.8	93	93.8	90	19	94	36.61	14
0	0	0	0	1	0	0	0	0	0	0	1	0	1	1	3	0	0	0	0	0	0	1	0	0	0	0	0	0	11.2	3.67	177	12.9	140	3.4	8.7	110	12	13	1.2	12	0.9	60	62.8	88	11	98	39	13
0	1	0	0	0	0	0	0	0	0	0	0	0	0	1	3	0	0	0	0	0	0	0	0	0	0	0	0	0														24	110	81	22	99	38.06	13
0	1	0	1	1	0	0	0	0	0	0	1	1	0	1	3	0	0	0	1	0	1	1	1	1	0	0	0	1	11.6	2.93	145	13.7	136	4.1	8.7	131	10	14.2	1.3	12	0.6	32	70.15	101	21	100	35.89	3
0	0	0	0	1	0	0	0	0	0	0	0	0	0	2	1	0	0	0	0	0	0	1	0	0	0	0	0	0	11.5	3.59	259	12.8	143	4.5	9.4	101	8	11.5	1.1	15	0.7	80	55.3	94	16	99	37	NA
0	0	0	0	1	0	0	0	0	0	0	1	0	1	2	3	1	0	0	1	0	1	1	0	1	0	0	0	1	13	3.34	160	12.8	141	3	7	126	13			20	0.5	90	60	74	13	100	37.39	13
1	1	0	0	0	0	0	0	0	0	0	0	0	0	1	3	0	0	0	1	0	0	0	0	0	0	0	0	1	25.9	3.89	187	14.5	134	4.4	8.7	172	15	13.6	1.2	16	1.1	92	82	102	22	94	36.61	5
0	1	0	0	0	0	0	0	0	0	0	0	0	1	1	3	0	0	0	0	0	0	0	0	0	1	0	1	1														63	71.73333333	99	29	95	36.94	14
0	0	0	0	1	0	0	0	0	0	0	0	0	1	2	3	0	0	0	0	0	0	1	0	0	0	0	0	0	4.5	3.78	73	13.5	135	4.2	8.8	67	13	11.5	1.1	18	0.6	91	37.8	86	24	94	36.67	14
0	0	0	0	0	0	0	0	0	0	0	0	0	0	1	3	1	0	0	0	0	0	1	0	0	1	0	0	1	11.9	3.48	280	14.2	143	3.5	8.6	131	12	12.3	1	17	0.7	67	1	92	14	95	37	14
0	1	1	0	0	0	1	0	0	0	1	1	0	1	2	3	0	0	0	1	0	1	1	1	1	1	0	0	1	8.7	3.39	256	13.1	137	4.6	9.1	371	12	11.6	1.1	18	1	62	72.2	78	21	100	39.28	11
0	1	0	0	0	0	0	1	0	0	0	0	0	0	2	3	0	0	0	0	0	0	1	0	0	1	0	0	0	19.5	4.39	301	13.6	137	5.7	8.5	227	14	11.5	1.1	14	1	48	108.4	104	35	97	36.56	NA
0	1	0	0	0	0	0	0	0	0	0	0	0	0	1	1	0	0	0	1	0	0	1	0	0	0	0	0	0	10.4	3.66	209	15.6	138	4.5	8.6	157	15	13.6	1.2	17	1.2	53	159	89	20	97	37	14
0	1	0	0	1	0	0	0	0	0	0	0	0	0	2	3	1	0	0	1	0	0	1	0	0	0	0	0	1	7.8	4.09	160	12.8	140	3.5	8.5	111	13	11.5	1.1	19	0.7	64	75.25	83	16	100	36.78	9
0	1	0	0	1	1	0	0	0	0	0	1	0	1	1	3	1	0	0	1	1	1	1	1	1	1	0	0	1	9.2	3.93	161	12.6	131	3.7	7.6	113	16	10.6	1	8	0.8	42	99.3	64	21	96	38.78	NA
0	1	0	0	0	0	0	0	0	0	1	1	0	1	1	3	0	0	1	1	0	1	1	0	1	1	0	0	1	12.5	4.32	237	14.6	142	4.1	8.1	135	14	11.6	1.1	11	0.7	54	82.4	135	22	99	36.89	NA
0	0	0	0	0	0	0	0	0	0	0	0	0	0	1	3	0	0	0	1	0	0	1	0	0	0	0	0	0	8.9	5.18	189	11.9	141	4.6	9.8	147	15	12	1.1	12	0.7	25	67.4	76	13	100	36.94	NA
0	0	0	0	0	0	0	1	0	0	0	0	0	0	2	3	0	0	0	1	0	0	0	0	0	0	0	0	0	155.5	3.18	111	18.4	135	3.6	8.8	137	15	20	1.9	26	1	75	70.3	67	16	100	36.83	NA
1	1	0	0	0	0	0	0	0	0	0	0	0	0	1	1	0	0	0	0	0	0	1	0	1	0	0	0	1	5.5	3.19	154	15.4	140	4.6	8.5	115	13	14	1.3	24	0.9	78	72.3	83	20	94	36.89	NA
0	0	1	0	1	0	0	0	0	0	1	0	0	0	1	1	0	0	0	0	0	0	1	1	0	0	0	0	0	11.3	3.94	188	12.8	141	3.9	8.2	101	12	11.5	1.1	10	0.8	62	96.1	83	18	97	37	NA
0	0	0	0	1	0	0	0	0	0	1	0	0	0	1	3	0	0	0	1	0	0	1	0	0	1	0	0	1	5	2.74	176	20.3	142	3.6	8.3	103	11	17.2	1.6	13	0.8	65	88	97	11	96	37	14
0	0	0	0	0	0	0	0	0	0	0	1	0	0	1	3	0	0	0	0	0	0	0	0	0	0	0	0	0	8.1	3.72	147	12.3	139	3.7	8.2	91	15	15.2	1.4	11	0.9	27	82	92	11	95	36.5	14
0	0	0	0	0	0	0	0	0	0	0	0	0	0	1	1	0	0	0	0	0	0	0	0	0	0	0	0	0	7.7	4.78	192	13.1	139	3.8	8.7	161	11	11.8	1.1	9	0.8	53	83.4	99	18	94	37	NA
0	0	0	0	0	1	0	0	0	0	1	0	0	0	2	3	0	0	0	1	0	0	0	0	0	0	0	0	0	12	4.19	194	13.9	145	3.8	8.8	90	10	12.1	1.1	25	1	92	73	78		94	36.78	NA
1	1	0	0	1	1	0	0	0	0	0	1	0	1	1	1	0	0	0	1	0	0	1	0	0	0	1	0	1	10.2	3.29	171	17.8	143	5.6	9.3	138	20	19.9	1.8	31	1.5	76	160	102	16	99	37.06	11
0	1	1	0	1	0	0	0	0	1	0	1	0	1	1	3	1	0	0	0	0	0	1	0	1	1	0	0	1	8.7	4.18	206	13.2	143	5	8.6	71	16	12.3	1.1	11	0.8	59	97	97	24	96	36.72	14
0	1	0	0	0	0	0	0	0	0	0	1	0	0	1	1	0	0	0	0	0	0	1	0	1	0	0	0	0	8	4.2	105	15.6	137	3.6	8	104	12	14	1.3	12	0.6	77	81.5	72	21	100	36.89	NA
1	1	1	1	0	0	0	0	0	0	1	1	0	1	1	3	1	0	0	1	0	0	1	0	0	1	0	0	1	8.6	2.6	339	14.7	136	4	8	105	17	12.9	1.2	4	0.3	62	67.3	91	17	97	37.28	10
0	1	0	0	0	0	0	0	0	0	0	1	0	1	1	3	1	0	0	0	0	0	1	0	0	0	0	0	0	16.9	4.03	200	11.7	140	4	8.1	120	16	11	1	12	0.9	23	128.2666667	121	21	100	37.44	8
0	0	0	0	1	0	0	0	0	0	1	0	0	1	1	1	0	0	0	0	0	0	1	0	0	1	0	0	1	11.1	3.87	148	13.2	139	3.7	8.2	97	7	12.3	1.1	14	0.7	74	95.2	66	17	93	36.78	14
0	0	0	0	0	1	1	0	1	0	0	0	0	0	1	1	1	0	0	1	0	0	1	1	1	0	0	0	1	8	3.03	140	14.1	139	4.9	8.1	183	11	12.2	1.1	54	1.6	75	104	85	24	91	37.11	14
0	1	0	0	0	0	0	0	0	0	0	0	0	1	2	3	1	0	1	1	0	0	1	0	0	1	0	0	1	14.2	3.41	226	13.8	143	4.4	7.7	104	10	12.1	1.1	11	0.7	37	69.65	74	24	100	36.28	NA
0	1	0	0	0	0	0	0	0	0	1	1	0	0	1	3	1	0	0	0	0	0	1	0	1	0	0	0	1	17	4.16	255	13.5	139	4.8	8.2	96	15	12.8	1.1	16	0.8	28	115	87	28	100	35.67	10
0	1	1	0	1	1	0	0	0	0	1	1	0	1	1	2	0	0	0	1	0	1	1	1	0	1	0	0	1	6.8	4.26	136	14	141	4.3	8.9	128	10	11.8	1.1	17	0.7	58	108	97	24	98	37.33	NA
1	1	0	0	1	0	0	0	0	0	0	1	0	0	1	1	1	1	0	1	1	1	0	0	1	0	0	0	1	12.7	4.45	164	14	141	3.8	9.6	167	14	18.4	1.7	18	0.8	62	107.5	83	20	100	36.61	NA
1	1	0	0	1	0	0	1	0	0	0	1	1	1	2	3	0	0	0	1	1	1	1	0	0	1	0	0	1	21.2	3.27	322	26.1	137	4.6	7	167	20	13.1	1.2	33	1.2	75	50	72	15	98	36.56	NA
0	1	1	0	0	0	1	1	0	0	0	1	0	0	2	3	1	0	0	1	0	0	1	1	1	0	0	1	1	13.5	2.52	135	24.7	141	3.6	9.4	134	13	18.7	1.7	26	1.7	87	59.05	90	16	98	36.33	NA
0	1	1	0	0	1	1	0	0	0	0	0	0	0	2	1	0	0	0	0	0	0	1	0	0	0	0	0	0	7.2	4.24	155	17.7	146	4.2	7.4	125	11	11.6	1.1	35	1.3	77	96.4	62	16	94	36.5	NA
0	1	0	0	1	1	0	0	0	0	0	1	0	1	1	1	0	0	0	0	0	1	1	1	0	1	0	0	1	9.2	4.67	274	14.7	131	4.4	9	322	12	12.4	1.1	21	1.1	77	62	114	18	100	36.89	NA
0	0	0	0	0	0	0	0	0	0	0	0	0	0	1	3	0	0	0	0	0	0	1	0	0	0	0	0	1	15.1	4.32	261	12.9	140	3.7	7.8	105	14	12.5	1.1	13	1	40	84.4	74	15	95	36.11	NA
0	0	0	0	0	0	0	0	0	0	0	0	0	0	1	3	0	0	0	0	0	0	0	0	0	0	0	0	1	8.8	4.11	133	12.8	139	4.1	8.9	92	14	11.8	1.1	11	0.8	22	91	83	12	93	36.89	NA
0	1	0	0	0	1	0	0	0	0	0	1	0	0	2	1	0	0	0	1	0	0	1	1	0	0	0	0	1	8.8	3.63	197	17	138	5	8.5	73	17	15.4	1.4	26	5	78	54.75	68	18	91	38.33	13
1	1	1	1	0	0	0	0	1	0	0	1	1	1	1	3	0	0	0	0	0	1	1	0	1	1	0	0	1	19.9	4.97	154	14.5	132	6.3	9.2	143	10	12	1.1	19	1.4	68	89.6	65	25	99	36.83	NA
0	1	0	0	1	0	0	0	0	0	1	1	0	0	1	3	1	0	0	1	0	0	1	1	1	0	0	0	1	20.8	4.2	374	14.3	137	3.8	9	174	13	13	1.1	18	1	60	74	93	30	99	36.39	8
0	0	0	1	0	0	0	0	0	0	0	1	0	0	2	3	0	0	0	0	0	0	1	0	0	0	0	0	0	12.5	3.61	282	13.4	140	3.9	9.1	142	13	12.2	1.1	8	0.6	55	67.7	74	23	96	36.94	11
1	1	0	0	1	0	0	0	0	1	0	0	0	1	1	3	0	0	0	1	0	0	0	0	0	0	1	0	1	10.3	3.7	100	13.4	145	4.2	9.1	148	13	19.3	1.8	25	1.2	92	68.9	95	10	96	37.78	11
0	1	0	0	1	1	0	0	0	0	1	1	1	0	1	3	0	0	0	0	0	0	1	0	0	0	0	0	0	11.4	3.83	336	16.7	145	3.7	7.5	146	15	15.4	1.4	12	0.4	63	89.9	78	34	93	37.67	11
0	0	0	0	0	0	0	0	0	0	0	1	0	0	1	1	1	0	0	1	1	0	1	0	0	0	0	0	0	13.4	4.07	366	12.8	136	4.1	8.2	106	17	14.1	1.2	12	0.7	30	68.8	90	27	100	37.67	10
0	1	0	0	0	0	0	0	0	0	1	1	0	1	1	3	0	0	1	1	0	1	1	0	0	1	1	1	1	10.3	2.84	110	18.8	138	3.9	7.8	133	13	15.8	1.5	5	0.5	55	70	68	20	100	36.78	9
0	1	0	0	0	0	0	0	0	0	0	0	0	0	1	3	0	0	0	0	0	0	1	0	0	0	0	0	0	14.4	3.84	250	12.1	141	4.1	8.4	120	12			8	1	25	62	89	20	100	37.33	NA
0	1	0	0	1	0	0	0	0	0	0	0	0	0	2	3	1	0	0	0	0	0	1	0	0	1	0	0	1	10.9	3.86	144	14	117	2.9	8.2	106	16	12.5	1	6	0.5	57	68.5	82	21	98	36.78	13
0	1	1	0	1	0	0	0	0	0	0	1	0	1	1	1	0	0	0	0	0	0	1	1	0	1	0	0	1	7	3.26	173	19.8	139	3.7	8.4	103	14	11.9	1.1	3	0.7	42	79.6	102	22	95	39.06	10
0	0	0	0	0	1	0	0	1	0	0	1	1	0	1	3	0	0	0	1	0	1	1	0	0	1	0	0	1	19.3	3.72	165	13.3	141	3.6	9	151	18	12.3	1.1	40	1.7	91	75.93333333	100	20	92	36.67	14
1	1	0	0	1	0	0	0	0	0	0	0	0	0	1	3	1	0	0	1	0	1	0	0	0	0	0	0	0	10.6	3.78	221	13.9	144	2.8	5.9	117	16	12.7	1.2	7	0.7	50	80.45	79	12	100	36.89	NA
0	0	0	1	0	0	0	0	0	0	0	0	1	0	1	3	0	0	0	1	0	0	1	0	0	1	0	0	0	5.8	3.4	302	13.6	138	4.5	8.9	84	17	11	1	13	0.7	74	77	84	12	96	36.5	13
0	0	0	0	1	1	0	1	0	0	0	0	0	0	1	1	0	0	0	0	0	0	0	0	0	0	0	0	0	4	3.12	103	18.7	141	3.7	8.8	109	12	14	1.3	9	0.7	84	41.4	126	22	99	36.94	13
0	0	0	0	0	0	0	0	0	0	1	1	0	0	1	3	1	1	0	0	1	0	1	0	0	1	0	0	1	14.2	3.75	324	12.7	141	4.5	8.5	142	13			18	0.7	33	72.25	98	20	98	36.94	NA
0	1	1	0	0	1	0	0	0	0	0	0	0	1	1	3	0	0	0	0	0	0	1	1	1	0	0	0	0	6.8	3.97	164	13.9	143	4.4	9.3	123	17	10.5	1	33	1.5	92	73	105	17	98	36.5	13
0	1	0	0	0	1	0	0	0	0	0	0	0	0	1	3	0	0	0	1	0	0	1	0	0	0	0	0	0	4.8	4.18	141	12.9	137	3.7	9.8	122	9	13.4	1.2	14	0.7	91	61.8	77	9	97	36.56	NA
0	1	0	0	0	0	0	0	0	0	0	1	0	0	2	3	1	0	0	0	0	0	1	0	0	0	0	0	1	8	3.4	141	13.7	141	3.6	8	109	14			12	0.7	22	69	84	15	100	36.89	13
0	1	1	0	1	0	0	0	0	0	0	0	0	0	2	3	0	0	0	1	0	0	1	0	1	0	0	0	1					139	4.5	8.3	143	13			33	1.1	84	54.8	76	16	100	36	NA
0	1	0	0	0	0	0	0	0	0	1	0	0	0	1	1	1	0	0	1	0	0	1	0	0	1	0	0	1	9.4	3.11	169	14.8	121	4	7.8	77	13	12.9	1.2	26	7.1	57	79.7	96	18	100	36.39	NA
0	0	0	0	0	0	0	0	1	1	0	0	0	1	2	1	0	0	0	1	0	0	1	1	0	0	0	0	0	10.4	3.67	263	12.6	151	4.2	9.3	104	10	11.6	1.1	25	2.3	74	56	99	21	92	36.67	14
0	1	0	0	0	0	1	0	0	1	0	1	0	1	2	2	1	0	0	1	0	1	1	0	1	0	0	0	1	10.7	3.03	246	16.7	135	4.6	8.7	79	21	10.6	1	59	7	62	64.43333333	97	25	90	36.11	NA
0	1	0	1	1	0	0	0	0	0	0	1	0	0	2	3	1	0	0	0	1	0	1	0	0	0	0	1	0	10.4	3.08	163	13.7	136	3.6	8	171	12	13.6	1.2	15	1	78	101.3	84	22	100	38.17	NA
0	1	0	0	1	0	0	0	0	0	0	0	0	0	1	2	0	0	0	0	0	0	1	0	0	0	0	0	0	11.9	4.47	212	12.8	139	3.7	9	93	16	13.1	1.2	17	1	69	77	82	15	95	36.94	NA
0	1	1	0	0	0	1	0	1	1	0	0	0	0	1	1	0	0	0	1	0	0	1	1	0	0	0	1	0	5.2	2.46	184	15.1	139	3.8	8.7	91	16	12.9	1.2	58	2.7	84	75.2	66	10	96	36.78	14
0	1	0	0	0	1	0	0	0	0	0	0	0	0	1	1	1	0	0	1	0	0	1	0	0	0	0	0	1	7.2	3.85	110	14.7	140	4.5	7.9	171	15	16.5	1.5	19	0.9	49	175	97	17	99	38.67	14
1	1	1	0	0	1	1	0	0	0	0	1	0	1	1	1	0	0	0	1	0	0	0	0	1	0	0	1	1	13.1	4.38	116	13.1	141	4.8	8.6	240	14	16.4	1.5	32	1.4	80	91.73333333	70	21	100	38.17	NA
0	1	0	0	0	0	0	0	0	0	1	0	0	0	2	3	1	0	0	0	0	0	1	0	0	0	0	0	1	16.9	4.15	334	17	135	3.4	8.2	95	10	10.3	0.9	8	0.8	39	52.6	84	20	100	37.28	NA
0	0	0	0	0	0	0	0	0	0	0	0	0	0	1	3	0	0	0	0	0	0	0	0	0	0	0	0	0	10	4.06	215	13.4	137	3.9	9.1	110	14			10	0.9	25	78	61	21	100	36.89	NA
0	1	0	0	1	0	0	0	0	0	0	0	0	0	1	1	0	0	0	0	0	0	1	0	0	0	0	0	0	11.7	3.45	246	13.2	133	4.6	8.4	140	17	12.1	1.1	17	1.1	73	109.2	64	20	100	36.56	NA
0	1	0	0	1	1	0	0	0	0	1	1	0	1	2	1	0	0	0	1	0	1	1	0	0	0	0	0	0	13.4	3.95	200	13.2	146	3.3	9.9	176	15	12.7	1.2	9	0.7	50	52.9	120	21	100	37.17	NA
0	0	0	0	1	1	0	0	0	0	0	0	0	0	2	1	0	0	0	1	0	0	0	0	0	0	0	0	0	3.3	2.84	99	15.9	141	4.3	9	134	13	11.1	1	28	0.9	80	61.1	58	29	98	37.11	14
0	0	1	0	1	0	0	0	0	0	0	0	0	1	1	1	0	0	0	0	0	0	1	0	0	0	0	0	0	15.1	3.01	250	12.9	139	3.7	8.3	139	15	12.2	1.1	29	1.3	92	67.4	95	13	100	36.44	6
0	1	0	0	0	1	0	1	1	0	0	0	0	0	1	3	0	0	0	1	0	0	1	0	0	0	0	0	1	6.4	2.63	267	11.9	142	4	7.9	125	12	12.1	1.1	24	1.8	92	81.6	57	18	99	36.61	14
0	1	0	0	0	0	0	0	0	0	0	1	0	1	1	3	0	0	0	1	0	1	1	0	0	0	0	0	1	13	2.91	725	15.3	140	4.2	8.7	132	16	12.2	1.1	25	0.6	33	80	80	20	100	36.78	NA
0	0	0	0	1	0	0	0	0	0	0	0	0	1	1	3	0	0	0	0	0	0	1	0	0	0	0	0	0	11.7	4.71	241	12.4	138	4.3	8.7	103	12	12.4	1.1	12	0.8	56	78.3	90	19	95	37.61	14
1	1	1	1	1	1	0	0	0	0	0	1	0	1	1	1	0	0	0	1	0	1	0	1	1	0	0	0	0	17.4	4.06	214	13.5	139	4.3	9.4	199	16	15.2	1.4	20	1	82	91.9	98	26	97	37.17	13
0	0	0	0	0	0	0	0	0	0	0	0	0	1	1	1	1	0	0	0	0	0	0	0	0	1	0	0	1	14.7	4.52	268	13.9	145	3.5	7.3	90	13	12.2	1.1	6	0.7	27	65	67	14	100	36.89	14
0	1	0	0	1	1	0	1	0	0	0	0	0	0	2	3	1	0	0	1	0	0	1	0	0	0	0	0	0	8.9	3.48	148	18.3	136	4.5	9.2	120	25	14.5	1.3	20	1.2	80	71.2	81	12	100	36.61	14
0	1	1	0	0	0	0	0	1	1	0	1	0	1	1	1	0	0	0	1	0	0	1	0	1	1	0	0	1	7.4	3.63	88	13.2	137	3.6	8.6	111	18	11.9	1.1	14	1.4	80	73.2	85	16	97	37.28	8
0	1	0	0	0	0	0	0	0	0	0	1	0	1	2	1	1	0	0	1	0	1	1	0	0	0	0	0	1	15	3.24	159	14.7	140	3.4	7.7	245	13	12.1	1.1	22	0.7	62	97.8	65	23	100	36.83	8
0	0	0	0	0	0	0	0	0	0	0	0	0	0	2	3	0	0	0	1	0	0	1	0	0	1	0	0	1	9.4	3	350	13.7	143	3.7	7.7	96	15	14.2	1.2	10	0.4	51	39.4	81	23	100	35.67	9
0	1	0	0	1	1	0	0	0	0	1	1	0	1	2	1	0	0	0	1	1	0	1	0	1	0	0	0	1					135	4	8	242	13	15.1	1.4	18	1	73	90.9	96	31	98	38.72	NA
0	1	0	0	1	0	0	0	0	0	0	1	0	1	1	3	0	0	1	1	1	1	1	0	1	0	0	1	1	20.9	4.48	195	15.9	143	3.7	7.9	138	22	12.8	1.2	19	1.1	66	110	80	11	98	36.89	NA
0	0	0	0	0	0	0	0	0	0	0	0	0	1	1	3	0	0	0	0	0	0	1	0	0	0	0	0	0	13	4.97	199	12.9	140	3.9	8.2	139	19	11.2	1	8	0.8	27	86	68	19	97	36.89	10
0	0	0	0	0	0	0	0	0	0	1	1	1	0	1	3	1	1	0	0	0	0	1	0	0	1	1	0	1	4.1	3.34	102	14.6	143	3.5	7.1	118	17	15.8	1.4	11	0.5	41	70	65	11	100	34.5	11
0	0	0	0	1	0	0	0	0	0	1	0	0	1	2	1	1	0	0	1	0	0	1	0	0	0	0	0	1					140	4.4	7.6	105	15			12	1	85	56.8	89	11	100	37.89	13
1	1	0	0	0	0	1	0	1	0	1	1	0	1	1	1	0	0	0	1	0	1	1	0	1	0	1	1	0	11.5	3.15	131	16.2	142	4.9	9.6	115	14	15	1.4	59	2.3	86	64	80	20	100	36.89	NA
1	1	0	0	0	0	0	0	0	0	0	1	1	1	1	1	0	0	0	1	0	1	1	0	1	0	0	0	1	11.6	4.11	106	13.7	143	5.6	8.5	117	13	13.7	1.3	70	2.7	86	76.8	77	18	100	36.83	9
0	1	0	1	1	0	0	0	0	0	0	1	0	1	1	3	0	0	0	1	0	0	1	0	0	0	0	0	0					134	5.2	9.1	91	22	12.2	1.1	16	0.8	80	97.3	133	21	98	36.83	13
0	1	0	0	1	1	0	0	0	1	0	0	0	0	2	1	0	0	0	1	0	0	0	0	0	0	1	0	0	14.1	3.41	171	13.5	138	3.7	8.8	178	14	11.7	1	16	0.6	79	52.4	72	17	95	38.22	14
0	0	0	0	1	0	0	0	0	0	1	1	0	1	1	2	1	0	1	1	0	1	1	0	0	1	0	0	1	7.9	3.84	356	18.6	135	4.1	8.8	83	16			17	0.6	69		83	17	94	36.78	13
0	0	0	0	1	0	0	1	0	0	0	1	0	1	1	3	0	0	0	0	0	0	1	0	0	0	0	0	1	13.7	4.11	500	13	134	3.6	8.9	140	13	11.6	1.1	13	0.8	89	53.8	72	17	99	36.44	12
0	1	0	0	1	0	0	0	0	0	0	0	1	0	2	1	0	0	0	0	0	1	1	0	0	0	0	0	0	6.8	3.55	161	12.9	117	4.2	8.3	85	13	13.4	1.2	5	0.3	54	58	87	15	98	36.83	NA
0	1	0	0	1	1	0	0	0	0	0	0	0	0	1	3	0	0	0	1	0	0	1	0	0	0	0	0	0	13.9	4.72	236	12.3	139	4.6	9.2	186	15	11.7	1.1	19	1.3	56	68.9	88	11	98	37.11	14
1	0	0	0	1	1	0	0	0	0	0	1	0	0	2	1	1	0	0	0	1	0	1	0	1	0	0	0	1	10.4	2.88	180	13.8	137	4.7	8.6	168	18	11.9	1	33	1.2	88	73.66666667	68	14	98	35.56	NA
0	1	0	0	0	0	1	0	0	0	0	0	0	0	1	1	1	0	0	1	0	1	1	0	0	0	0	0	1	11.7	3.06	166	17	139	4.3	8.2	171	14	16.8	1.5	29	3.5	75	72	86	23	100	36.89	NA
0	1	0	0	0	0	0	0	0	0	0	1	0	0	1	3	1	0	0	1	0	0	1	0	0	0	0	0	0	13.4	5.28	108	13.5	142	3.9	8.9	115	16	13.9	1.2	9	0.9	29	73.06666667	91	18	98	38	8
0	1	0	0	0	1	0	0	1	0	1	1	0	0	1	1	1	0	0	1	0	1	1	0	0	1	0	0	1	12	3.27	278	14	144	3.1	8.1	96	13	18.5	1.7	14	1.4	69	113	121	31	74	38.89	7
0	1	0	0	0	0	0	0	0	0	0	1	0	1	1	1	0	0	0	1	0	0	1	1	0	0	0	0	0	5.3	4.31	141	14.3	144	3.5	8.8	87	15	12.6	1.2	15	0.7	89	77	80	14	94	36.5	14
0	1	0	0	0	0	0	1	1	0	0	1	0	1	1	1	0	0	0	1	0	1	1	0	0	0	0	0	0	10.6	5.02	204	13.4	136	4.7	9.2	119	17	32.3	2.9	23	1.7	80	136.35	109	16	99	36.61	14
0	0	0	0	1	0	0	0	0	0	0	0	0	0	2	1	0	0	0	1	0	0	1	0	0	0	0	0	0	7.4	3.8	134	12.2	136	4.4	9.7	131	14	13.3	1.2	12	0.7	86	62	101	10	93	37.06	13
0	1	0	0	0	0	0	0	0	0	1	1	0	1	1	3	1	0	0	1	0	0	1	0	1	0	0	0	1	13.6	5.06	126	14	136	4.6	9.1	136	16	14.4	1.3	9	0.8	53	93.85	93	25	99	38	NA
0	1	0	1	1	0	0	0	0	0	1	0	1	1	2	1	0	0	0	1	0	1	1	0	1	0	0	0	1	9.4	2.66	65	17.5	141	3.7	8.5	110	8	18.5	1.7	10	0.6	53	101.5	80	26	98	37.11	9
0	1	0	0	0	0	0	0	0	0	0	1	0	0	2	3	1	1	0	1	0	1	1	0	0	0	0	0	1	17.2	3.18	275	12.2	140	3.6	8.5	190	18	13.8	1.2	10	0.7	32	56.2	56	22	100	35.33	NA
0	1	0	0	0	1	1	0	1	0	1	1	1	1	1	1	0	0	0	1	0	0	1	0	1	0	0	0	1	2.7	2.77	97	16.5	133	5.4	8.4	206	13	11.4	1.1	34	1.6	67	58.1	101	32	84	36.44	NA
0	1	0	0	0	1	0	0	0	0	0	0	0	1	2	1	0	0	0	0	0	0	1	1	1	0	0	0	1	13.3	3.92	280	15.2	123	4.2	9	190	15	11.8	1.1	8	0.6	75	69.95	109	21	96	37.28	11
0	1	0	0	0	0	0	0	0	0	0	0	0	0	1	3	0	0	0	1	0	0	0	0	0	0	0	0	0	9.9	4.91	235	12.7	141	3.6	9.3	89	17	12.2	1.1	10	0.9	32	78.4	67	18	100	36.56	NA
0	0	0	0	0	0	0	0	0	0	0	1	0	1	2	3	0	0	0	1	0	0	0	0	0	0	0	0	0	4.7	4.2	211	13.4	139	3.6	8.8	124	11	11	1	11	0.7	83	69.7	88	12	96	35.83	12
0	0	0	1	0	1	0	0	0	0	0	0	0	0	2	3	0	0	0	0	0	0	1	0	0	0	0	0	1	19.9	4.02	245	13.2	139	5.2	8.3	172	18	11.9	1.1	17	0.8	32	63.3	86	29	100	37.11	NA
0	1	0	0	0	0	0	0	0	0	1	1	0	1	1	3	1	1	1	1	1	0	1	0	1	0	0	0	1	9.3	3.95	136	12.8	142	3.8	7.6	116	14	12.6	1.2	10	0.9	27	68.9	90	16	100	36.94	7
0	1	0	0	1	0	0	0	0	1	0	0	0	0	2	3	0	0	0	0	0	0	1	1	0	0	0	1	0	6	4.21	165	14.2	143	5	9	96	12	12.1	1	15	0.9	89	64.5	80	23	97	36.06	14
0	1	0	0	1	0	0	0	0	0	1	1	0	1	1	3	0	0	0	1	0	1	1	0	1	1	0	0	1	10.5	4.39	195	13.6	140	4.8	8.2	118	11	12	1.1	18	1.1	53	106	85	19	94	36.78	NA
0	0	0	0	1	0	0	0	0	0	0	0	0	0	1	3	0	0	0	1	0	0	1	0	0	1	0	0	1	20	4.17	258	13.4	138	3.4	8.6	119	16	12.2	1.1	9	1	27	66	81	19	99	36.5	14
0	1	0	0	1	0	0	0	0	0	0	0	0	0	1	1	0	0	0	0	0	0	0	1	0	0	0	0	0	11.6	6.29	210	16.8	144	4.1	9.2	129	14	21.1	2	27	0.5	64	133.7	64	23	98	37.5	13
0	0	0	0	1	0	0	0	0	0	0	1	0	0	1	3	1	0	0	1	0	1	1	0	0	1	0	0	1	23.6	4.25	168	16.2	136	5.6	6.2	108	12	12.7	1.1	15	1.3	54	82.25	85	15	100	36.72	NA
0	1	0	0	1	0	0	0	0	0	1	1	0	1	1	3	0	0	1	1	0	0	1	0	1	1	0	0	1	8.6	3.43	259	16.2	139	3.8	7.7	142	13	11	1	10	0.6	64	73.7	87	15	97	38.11	NA
0	0	0	0	1	0	0	0	0	0	0	1	0	0	1	1	0	0	0	1	0	0	1	0	0	0	0	1	0	10.8	4.84	169	13.3	139	3.7	8.7	146	12	13.8	1.2	19	0.9	79	81.6	58	16	100	35.33	13
0	1	0	0	1	0	0	0	0	0	0	0	0	1	1	1	0	0	0	1	0	0	1	0	0	0	0	0	0	10.5	3.99	149	13.4	136	3.5	7.8	121	12	13.4	1.2	18	0.5	54	67.6	97	14	99	36.56	8
0	1	0	1	0	0	0	1	0	0	1	1	0	1	1	1	0	0	0	1	0	0	1	0	0	0	0	0	1	12.3	3.14	344	19.7	132	6.2	8.6	73	21	14.1	1.3	49	10.8	74	77.9	110	19	97	37.33	10
0	1	0	1	1	0	0	0	0	0	1	1	0	1	2	3	1	0	1	1	0	1	1	1	1	1	0	0	1	13.9	3.71	181	13.2	130	3.6	8.8	129	20	11	1	22	0.8	70	71.23333333	82	21	100	36.56	NA
0	1	0	0	0	0	0	0	0	0	0	0	0	1	1	3	0	0	0	1	0	0	1	0	0	1	0	0	1	9.7	2.45	146	13.2	141	4.1	8.3	178	11	10.7	1	10	0.9	58	73	167	23	100	37.11	11
0	1	0	0	1	0	0	0	0	0	1	0	0	0	2	3	0	0	0	0	0	0	1	0	0	0	0	0	0	14.3	3.35	195	12.9	137	3.2	6.5	134	11			24	0.6	90	39.25	98	17	95	36.44	NA
0	1	0	0	0	1	0	1	1	0	0	0	0	1	1	1	0	0	0	1	0	0	1	0	0	0	0	0	1	6	3	388	19.4	135	4	8.4	152	16	12.8	1.2	11	0.6	77	75	93	22	94	37.06	12
0	1	0	0	1	0	0	1	0	1	0	0	1	0	2	3	0	0	0	1	0	0	1	0	1	0	0	0	0	14.7	4.15	186	13.2	134	3.4	8.8	152	15	13.3	1.2	13	0.6	82	56.55	88	28	98	36.56	14
1	1	0	0	1	0	0	0	0	0	0	0	0	0	2	3	1	0	0	0	0	0	1	0	1	0	0	0	1	13.3	4.16	161	16.4	137	3.5	7.1	119	10	14.2	1.2	15	0.8	89	50.8	129	20	94	37.61	NA
0	1	0	0	1	0	0	0	0	0	0	1	1	1	1	1	1	0	1	1	0	1	1	0	1	0	0	0	1	15.8	4.37	176	13.4	143	3.9	7.7	102	25	13.2	1.2	25	1.4	53	110.2	63	20	96	37.06	NA
0	1	0	0	0	1	0	0	1	0	0	0	0	1	1	3	0	0	0	1	1	0	1	0	0	1	0	0	1	9	3.69	169	14.9	137	3.4	7.9	114	22	12	1.1	14	0.7	51	95.6	117	28	99	37.06	14
0	1	0	0	1	0	0	0	0	0	0	0	0	0	1	3	0	0	0	1	0	0	1	0	0	0	0	0	0	7.9	5.16	244	13.1	138	3	8.9	86	14	12.7	1.2	15	0.7	59	120	103	16	97	36.61	14
0	0	0	0	1	0	0	0	0	0	0	0	0	0	1	1	1	0	0	0	0	0	1	1	0	0	0	1	0	18.9	3.31	123	14.2	144	4.7	8.4	141	17	11	1	29	1.6	83	65	80	16	100	36.83	10
0	1	0	0	1	1	0	0	0	1	1	1	0	1	1	1	0	0	1	1	0	1	1	0	1	0	0	0	1	9.6	4.39	183	13	134	3.8	9.3	310	13	14.2	1.3	13	0.9	70	66.3	78	16	100	36.56	NA
0	1	0	0	0	0	0	0	0	0	0	1	0	1	2	3	1	0	0	0	0	0	1	0	0	0	0	0	1	14.9	2.98	266	12.9	142	3.6	7.4	128	11	12.1	1.1	8	0.5	28	66	85	16	100	37.33	NA
0	1	1	0	0	0	0	0	1	0	0	1	0	0	2	3	0	0	0	1	0	0	1	0	0	0	0	1	0	1.2	2.33	132	16.8	136	3.7	8.3	99	13	13.1	1.1	29	1.2	91	61.3	90	19	100	37.17	13
0	1	0	0	0	0	0	0	0	0	0	0	0	0	2	3	0	0	0	1	0	0	1	0	0	0	0	0	1	7.3	4.04	179	13.3	137	4.8	8.3	113	16	13.2	1.2	21	0.9	87	67.2	85	14	94	36.72	NA
0	0	0	0	0	0	0	0	0	0	0	1	0	0	1	3	0	0	0	1	0	0	1	0	0	1	0	1	1	2.4	2.07	70	16	137	3.3	6.9	129	11	12.3	1.1	9	0.5	40	68.6	133	18	100	36.78	NA
0	1	1	0	0	0	1	0	0	0	0	1	0	1	2	3	0	0	0	1	0	1	1	1	1	1	0	0	1	5.9	3.05	211	13.2	148	4.6	8.1	100	14	13.6	1.3	12	0.8	60	95	74	20	92	37.89	13
0	0	0	0	0	0	0	0	0	0	0	0	0	0	2	3	0	0	0	0	0	0	1	0	0	0	0	0	0	10.9	4.03	251	12.7	139	4.3	8.3	116	14			8	0.7	21	95.6	90	18	100	37.39	NA
0	0	1	0	1	0	0	0	0	0	0	0	0	0	2	1	0	0	0	0	0	0	1	0	0	0	0	0	0	8.6	4.01	304	12.2	139	4.5	9.3	141	14	12.7	1.2	14	0.6	66	70	71	16	94	36.78	NA
0	1	1	0	0	1	0	0	1	0	1	1	0	0	1	1	1	0	0	1	0	0	0	1	0	0	0	0	1	11.3	3.7	157	12.8	141	4.8	8.5	155	16	14.2	1.2	37	1.9	80	81	71	26	87	38.61	NA
0	0	0	0	0	0	0	0	0	0	0	1	0	1	1	3	0	0	0	0	0	0	1	0	1	1	0	0	1	4.4	3.89	164	18.4	133	4.1	8.1	113	13	13.8	1.3	7	0.9	70	77.3	81	19	99	36.94	13
0	1	1	1	1	0	0	0	0	0	0	1	0	0	2	3	0	0	0	1	0	0	1	1	0	0	0	0	0	10.5	3.95	240	13.7	137	5.2	8.3	95	11	12.6	1.2	11	0.8	62	94.7	102	20	100	36.78	13
0	1	0	0	1	1	0	0	0	0	1	1	0	1	2	3	0	0	0	1	0	0	1	0	0	0	0	0	1	9.4	4.51	222	15.2	144	3.1	8.6	107	16	11.5	1.1	19	0.7	84	78.5	83	14	100	37.83	14
0	1	0	0	0	0	0	0	0	0	1	1	0	1	1	3	1	0	0	1	1	0	1	0	1	0	0	0	1	16.8	4.89	247	12.6	138	4.1	9	137	15	12.7	1.2	11	1	20	91.4	84	18	98	37.67	8
0	1	0	0	1	0	0	0	0	0	0	0	0	0	1	1	0	0	0	1	0	0	1	0	0	1	0	0	0	12.8	4.07	254	12.8	137	4	8.5	115	18	11.8	1.1	12	0.8	74	102.8	85	21	96	36.39	14
0	1	0	0	1	1	0	0	0	0	1	1	0	0	2	1	0	0	0	1	0	0	1	1	0	0	0	0	0	13.4	3.37	292	12.6	143	4.1	8.7	234	18	11	1	28	0.6	90	56.9	137	17	46	37.17	14
0	1	0	0	0	0	0	0	0	0	0	0	0	1	2	3	0	0	0	1	0	0	1	1	0	0	0	1	0	14.2	2.96	219	13.2	146	3.6	8.1	114	13	12.8	1.2	21	0.7	79	106.3	83	16	94	35.67	10
0	1	0	0	1	0	0	0	0	0	0	1	0	1	1	3	0	0	0	1	0	0	0	0	0	0	0	0	0	8.5	4.51	251	13.6	142	3.5	8.8	117	18	10.6	1	27	1	69	90	76	15	96	36.56	12
0	0	0	0	1	0	0	0	0	0	0	0	0	0	2	3	0	0	0	1	0	0	0	0	0	0	0	0	0	9.7	3.75	165	13.5	140	3.7		89	16	13.8	1.2	18	1.1	92	56.6	106	18	98	36.22	NA
0	0	0	0	0	0	0	0	0	0	0	1	0	1	1	3	0	0	0	1	0	0	1	0	0	0	0	0	0	16	3.57	120	11.9	136	4.1	8.8	164	18	13	1.2	12	0.9	32	67	81	21	99	35.83	NA
0	1	0	1	1	0	0	0	0	0	0	0	0	1	2	1	0	0	0	0	0	0	1	0	0	0	0	0	0	14.2	3.95	258	13.2	139	3.8	9.1	117	22	13.2	1.2	19	0.6	56	64.6	108	17	100	37.11	14
0	0	0	0	0	0	0	0	0	0	0	0	0	0	1	1	0	0	0	0	0	0	1	0	0	0	0	0	0	8.2	3.91	271	13.2	138	3.5	9.3	127	11			7	0.9	52	76.9	125	17	99	37.28	14
0	1	1	0	0	0	0	0	0	0	0	0	0	0	2	3	0	0	0	1	0	1	0	1	0	0	0	0	0	9.1	3.5	207	14.4	144	3.1	8.7	63	12	18.1	1.7	8	0.7	90	61.8	94	18	100	36.17	13
1	1	0	0	0	0	0	0	1	1	0	1	0	0	1	1	1	0	0	1	1	1	1	0	0	0	0	0	0	41.7	2.78	63	19.9	134	4.6	8.6	106	13	16.4	1.5	27	2.4	84	71.4	74	21	100	36.89	NA
0	1	0	0	0	0	0	0	0	0	0	0	0	0	1	1	0	0	0	0	0	0	1	0	0	0	0	0	0	6.9	4.34	130	13	142	3.7	8.4	95	9	12.5	1.2	15	0.8	73	63.55	97	21	96	36.56	11
1	1	0	0	0	0	0	0	0	0	0	0	0	0	2	3	1	0	0	1	0	0	1	0	0	0	0	0	1	13	2.46	469	17.9	132	7.6	9.2	87	25	15.2	1.3	37	7	49	53	97	11	100	37.67	NA
0	1	0	0	0	0	0	0	0	0	0	1	1	0	1	2	1	0	0	0	0	0	1	0	0	1	0	0	1	4.4	3.1	41	15.5	138	3	7.3	78	20	11.9	1	10	0.6	49	74.4	91	18	100	36.5	14
0	1	0	0	0	0	0	0	0	0	0	0	0	0	2	3	0	0	0	1	0	0	1	0	0	0	0	0	0	11.1	3.33	227	21	134	4.7	8.6	116	12			17	0.4	81	38.9	76	20	96	36.22	12
0	1	0	0	0	0	0	0	0	0	0	1	0	0	1	3	0	0	1	0	0	0	1	1	0	0	0	0	1	20.8	4.02	255	12.6	139	4.3	8.8	168	16	12.9	1.2	12	0.9	24	76	104	19	100	36.89	14
0	1	0	0	0	0	0	0	0	0	0	0	0	0	2	3	0	0	0	0	0	0	1	0	0	1	0	0	1	8.2	3.58	146	14.4	135	4.6	8.2	90	19			7	0.5	43	66.5	88	16	100	36.56	NA
0	1	0	0	0	0	0	0	0	0	0	0	0	0	2	3	1	0	0	0	0	0	1	0	0	0	0	1	1	13.5	3.21	285	15	139	3.9	9.5	100	12	15.9	1.4	10	0.6	24	58.7	63	18	100	36	NA
1	1	0	0	1	0	0	0	0	0	0	1	0	0	2	3	1	0	0	1	0	0	1	0	1	0	0	0	1	10.1	4.85	156	15.6	137	4.6	9	148	13	10.6	1	21	0.8	79	54.05	89	19	95	36.56	8
0	0	0	0	1	0	0	0	0	0	0	0	0	0	2	1	0	0	0	1	0	0	1	0	0	0	0	1	0	6.8	3.64	224	15.1	137	3.3	8.2	180	13	12.1	1.1	18	0.8	80	61	65	15	99	36.33	13
0	1	0	0	0	0	0	0	0	0	0	0	0	0	1	3	1	0	0	0	0	0	1	0	0	0	0	0	0	17.5	4.02	217	12.7	142	4.1	7.1	134	19	13	1.1	8	0.7	24	67	79	14	100	36.61	NA
0	1	0	0	1	0	0	0	0	0	1	1	0	0	1	3	1	0	0	0	0	0	1	1	0	0	0	0	1	9.5	3.9	158	13.3	138	4.1	8.4	129	13	13.9	1.2	12	0.8	88	73.76666667	83	18	100	38.83	11
0	0	0	0	1	1	0	0	0	0	0	0	0	0	2	3	1	0	0	1	0	0	1	0	0	0	0	0	0	11.4	3.1	185	14.6	144	3.5	7.5	159	18	13.1	1.1	14	0.8	89	51	52	14	100	38.06	NA
0	0	0	0	0	0	0	0	0	0	1	1	0	0	1	3	0	0	0	0	0	0	1	0	0	0	0	0	0	13.7	3.44	201	13.3	142	3.6	7.5	144	14	13.6	1.2	10	0.8	21	70		12	100	36.89	14
0	1	1	0	1	1	1	0	0	0	1	1	0	1	2	3	1	0	0	1	0	1	1	1	1	0	0	0	0	14.8	2.37	298	13.8	127	3.3	8.2	211	15	14.2	1.3	19	0.6	93	47.2	79	24	96	36.72	11
1	1	0	0	1	1	0	0	0	0	1	1	0	1	2	1	1	0	0	1	0	0	1	0	0	0	0	0	1	15.9	4.2	197	12.6	136	2.8	8.7	203	14	11.3	1	27	1	78	59.6	93	15	100	37.22	NA
0	1	1	0	0	1	1	1	1	0	0	1	0	0	1	1	0	0	0	0	0	0	1	0	1	0	0	0	1	7.4	4.51	179	15	136	6.4	9.7	303	21	23.4	2.1	57	2.3	88	75	102	15	97	36.83	NA
0	1	0	0	1	0	0	0	0	0	0	1	0	1	2	1	0	0	0	1	0	1	1	0	0	0	0	0	1	9.4	4.51	325	20.2	132	4.3	8.1	113	16	13.7	1.3	15	0.9	65	77.8	106	23	97	37.89	7
0	0	1	0	1	0	0	0	0	0	1	1	0	1	1	1	0	0	0	1	0	0	1	0	0	0	0	0	0	6	2.85	80	14.1	148	4.2	8.6	90	18	13.3	1.2	39	1.7	92	47.95	56	19	88	36.44	8
1	1	0	0	1	0	0	0	0	0	0	1	0	1	1	2	0	0	0	1	0	1	1	0	0	0	0	0	1	16.4	4.56	254	12.5	137	3.6	9.4	212	16	11.2	1	15	0.8	69	109.9	97	28	94	37.22	9
1	1	0	0	0	0	0	1	1	0	0	0	0	0	2	1	1	0	0	1	0	0	1	0	0	0	0	0	1	16.4	3.6	438	14.4	130	4.4	9	88	16	15.6	1.4	19	1.2	86	62.6	94	13	100	37.5	6
0	1	1	0	0	0	0	0	0	0	1	1	0	0	2	3	1	1	0	1	0	1	1	1	1	0	0	0	1	12.7	2.5	290	15.9	141	3.2	9	125	14	13.4	1.1	23	1.1	83	64.15	72	18	100	37.28	10
0	1	1	0	1	1	0	0	0	1	0	0	0	0	2	3	0	0	0	1	0	1	1	1	1	0	0	0	1	19.8	3.06	171	16.1	143	4.2	8.8	156	13	16.5	1.5	21	0.9	82	77.45	59	16	100	36.39	4
0	0	0	0	0	0	0	0	0	0	0	0	0	0	1	3	1	0	0	0	0	0	0	0	0	0	0	0	0	11.1	4.79	184	13	140	3.6	8.4	119	13	11.9	1.1	11	0.9	37	85	74	16	99	36.89	11
0	1	0	0	1	0	0	0	0	0	0	1	0	1	1	1	1	0	0	1	0	0	1	0	1	1	0	0	1	12.2	4.63	268	13.5	137	5.5	6.6	174	15	10.4	1	25	1.8	58	120	67	24	96	36.94	NA
0	1	1	0	0	0	1	0	1	0	1	0	0	0	1	2	1	0	0	1	0	0	1	1	0	0	0	0	1	13.1	4.29	242	14	150	3	9.4	75	20	12.3	1.1	13	1.1	73	69.5	93	23	100	37.5	14
1	0	0	0	0	0	1	0	1	0	0	0	0	0	2	3	1	0	0	1	0	0	0	0	0	0	0	0	1	10.7	4.18	149	13.5	140	3.4	9.6	134	17			20	1.2	89	66.1	95	33	100	36.67	NA
0	1	0	0	0	0	0	0	0	0	1	1	1	1	2	1	0	0	1	1	0	1	1	0	1	1	0	0	1	14.5	3.15	298	14.3	144	4	8.2	197	14	11	1	22	0.7	74	55.5	100	17	99	37	NA
1	1	1	0	1	0	1	1	0	1	0	1	0	0	2	1	0	0	0	1	0	0	1	0	1	0	0	0	1	10.7	3.5	194	14.9	138	3.8	9	237	20	12.6	1.2	17	0.8	85	56.6	86	13	100	36.5	12
0	0	0	0	0	0	0	0	0	0	0	0	0	0	1	3	0	0	0	0	0	0	0	0	0	0	0	0	0	11.6	4.25	193	12.4	142	4.2	9.1	112	13	11.5	1.1	10	0.8	27	100	73	19	99	37.28	14
0	1	1	0	1	1	0	0	0	0	0	1	0	0	2	3	1	0	0	1	0	1	0	0	0	0	0	1	1	10	3.53	226	13.6	128	3.4	8.6	218	11	13.4	1.1	16	0.4	88	57.05	68	13	67	36	13
0	1	0	0	0	0	0	0	0	0	0	0	0	1	2	3	0	0	0	1	0	0	1	0	0	1	0	0	1	5	2.48	135	14.5	147	2.4	8.4	88	14	15	1.4	14	0.7	32	50.2	75	13	99	36.78	NA
0	0	1	0	0	0	1	0	0	0	0	0	0	0	1	3	0	0	0	1	0	1	1	1	1	0	0	0	0	13.9	4.87	181	13.2	138	4.5	8.6	116	11	10.1	0.9	15	1	70	91.6	94	20	100	36.94	14
0	1	0	0	1	1	0	0	1	0	0	0	0	1	1	3	0	0	0	1	0	0	1	0	0	0	0	0	0	8	3.36	295	16.2	147	5	9.3	68	15	12.6	1.2	28	1.8	70	71.2	99	19	100	36.89	13
0	0	0	0	1	0	0	0	0	0	1	1	0	0	1	3	0	0	0	1	0	0	1	0	0	1	0	0	0	12	3.6	251	15.2	140	4	8.5	134	13	13.1	1.1	18	1.1	78	65.8	88	20	94	36.28	13
0	1	0	0	0	0	0	0	0	0	0	0	0	0	1	3	0	0	0	0	0	0	1	0	0	1	0	0	1	4.9	3.45	115	14.2	139	3.8	8.6	111	12	11.9	1	5	0.5	53	74.7	99	16	96	36.67	13
0	1	1	0	1	0	0	0	0	0	1	1	0	0	1	1	0	0	0	0	0	0	0	0	0	0	0	1	1	15.5	3.48	45	14.6	134	3.9	8.5	137	15	13.4	1.1	17	0.7	84	72	78	19	97	36.39	14
0	1	0	0	0	0	0	0	0	0	1	1	0	0	1	1	1	0	1	0	0	0	1	0	1	0	0	0	1	15.4	3.59	245	13.6	143	3.8	6.6	136	17	13.2	1.1	7	0.7	44	87.36666667	77	16	100	35.33	7
0	1	0	0	0	0	0	0	0	0	0	0	0	1	2	1	0	0	0	1	0	0	1	1	1	1	0	0	0	11.6	3.84	168	12.4	138	4.6	8.1	175	15			13	0.6	77	56	105	30	96	36.67	13
0	1	0	0	0	0	0	0	0	0	1	1	0	0	1	3	1	0	1	1	1	0	1	0	1	1	0	0	1	8.1	3.75	195	12.8	136	4	8.1	129	15	11.3	0.9	8	0.9	32	85.3	76	12	100	38.11	7
0	1	0	0	0	0	0	0	1	0	0	0	0	0	2	1	0	0	0	1	0	0	0	0	0	0	0	0	0	6.1	3.18	139	14	141	3.3	13	131	14	21.4	2	44	3.3	80	70	151	14	94	36.83	14
1	1	0	0	1	0	0	0	0	0	1	1	0	1	1	1	0	0	0	1	0	1	1	0	1	0	0	0	0	12.2	3.56	254	12.6	128	4.4	8.4	99	16	13	1.2	20	1.2	74	65.5	100	32	100	36.83	8
0	1	0	0	0	0	0	0	0	0	0	1	0	0	1	2	0	0	0	0	0	0	1	0	0	0	0	0	0	5.9	4.46	148	12.5	144	3.9	9.1	85	16	11.1	1	15	0.9	78	87.4	109	18	93	36.78	11
0	0	0	0	0	0	0	0	0	0	0	1	0	0	1	1	0	0	0	0	0	0	1	0	0	0	0	0	1	10.4	5.36	275	12.9	140	3.8	9.3	101	15	13.3	1.1	10	0.9	39	78.9	100	12	94	36.06	9
1	1	0	0	1	0	0	0	0	0	0	0	0	0	2	3	1	0	0	0	0	1	0	0	0	0	0	0	1	12.1	5.05	298	13.2	128	2.4	7.7	803	19	11.7	1.1	18	1	70	73	90	22	98		NA
0	1	0	0	1	1	0	1	0	0	0	0	0	0	2	3	0	0	0	0	0	0	1	0	0	1	0	0	1	7.1	3.81	146	13.5	137	3.1	8.1	89	17	12.8	1.2	3	0.4	72	60	100	13	95	37.28	13
0	0	0	0	0	0	0	0	0	0	0	1	0	0	1	3	0	0	0	0	0	0	1	0	0	0	0	0	1	12.8	4.1	183	14.4	138	5.4	8	128	15	13.8	1.3	17	1.2	35	91.23333333	74	14	100	36.56	NA
0	0	0	0	0	0	0	0	0	0	0	0	0	1	1	3	0	0	0	0	0	0	0	0	1	1	0	0	0	14.6	3.5	197	12.3	139	3.9	8.9	115	13	11.9	1.1	5	0.7	30	61	119	7	100	37	NA
0	1	0	0	1	1	1	0	0	0	1	0	1	0	1	3	1	0	0	1	0	0	1	1	1	0	0	0	1	11.1	4.54	180	14.7	144	3.5	8.7	181	18	12.3	1.1	19	1.2	68	131	86	24	95	37.22	14
0	1	0	0	0	0	0	0	0	0	0	0	0	0	1	1	0	0	0	0	0	0	1	0	0	0	0	0	0	12.9	4.19	161	13.4	140	3.9	9.1	102	15	11.6	1	12	0.8	46	55.5	90	23	100	37.44	12
0	0	0	0	0	0	0	0	0	0	0	0	0	0	1	3	1	0	0	0	0	0	0	0	0	0	0	0	1	10.2	4.17	164	13.5	138	3.7	8.6	78	17			4	0.7	22	68.6	63	15	100	37.06	NA
0	1	1	0	1	0	0	0	0	0	0	0	0	0	1	1	0	0	0	1	0	0	1	0	0	0	0	0	0	14.3	5.23	218	14.3	141	3.8	9	105	13	12.8	1.2	14	1.2	75	111.7	119	17	98	36.94	NA
0	1	0	0	1	0	0	0	0	0	0	1	0	1	2	1	0	0	0	1	0	1	1	0	1	1	0	0	1	12.4	3.93	347	15.1	141	3	9	122	15	11.1	1	12	0.7	69	71.5	109	20	98	36.56	NA
0	1	1	0	1	0	0	0	0	0	0	0	0	0	1	3	0	0	0	1	0	0	1	1	1	0	0	0	0	8.4	3.72	206	15.8	143	4.5	9.3	103	13	15.3	1.4	18	1.5	83	80	79	14	100	36.89	13
0	0	0	0	1	1	0	0	0	0	0	0	0	0	1	1	0	1	0	1	0	1	1	0	1	0	0	1	0	7.6	3.43	92	14.3	138	5.5	8.2	135	16	11.2	1	24	0.9	82	59.8	97	19	100	36.67	14
0	1	0	0	0	0	0	0	0	0	0	1	0	1	2	3	1	0	0	1	0	0	1	0	0	0	0	0	1	13.4	3.4	179	13	142	3.2	5.8	112	15	15.1	1.3	8	0.5	27	74	83	17	100	35.33	NA
0	1	0	1	1	1	0	0	0	0	0	0	0	0	1	1	0	0	0	0	0	0	1	0	0	0	0	0	0	6.6	4.29	144	12.5	143	4.4	8.8	110	13	12.2	1.1	12	0.6	86	93.3	96	14	94	36.5	10
0	1	0	0	1	0	0	0	0	0	0	1	0	1	2	3	0	0	0	1	0	0	1	1	0	0	0	0	0	13.3	3.71	201	14.6	136	4	9	83	12	11.7	1.1	12	0.8	88	52	112	31	98	36.56	9
0	0	0	0	0	0	0	0	0	0	0	0	0	0	2	2	0	0	0	0	0	0	0	0	0	0	0	0	0	14	3.47	203	12.6	138	3.8	7.9	109	15	12.1	1.1	7	0.6	39	66	92	13	100	36.78	13
0	1	0	0	0	0	0	0	0	0	0	0	0	0	1	3	0	0	0	0	0	0	1	1	1	1	0	0	0	10.5	4.5	158	12	135	3.9	9	78	11	16.8	1.5	13	0.9	34	56	78	20	100	37	NA
0	0	0	1	1	0	0	0	0	0	0	0	1	0	2	3	0	0	0	0	0	0	1	0	0	0	0	0	0	10.8	4.22	325	14.8	125	3.9	8.3	103	16	11.2	1	6	0.5	55	69.2	84	15	94	37.22	14
1	1	0	0	0	1	1	0	1	0	0	1	1	1	2	1	0	0	0	1	0	1	1	1	1	0	0	0	1	16.5	2.52	269	12.7	145	3.8	7.8	327	18	11.4	1.1	21	1.6	85	55.1	76	25	100	36.44	NA
0	1	1	0	0	1	1	0	1	0	0	0	0	1	1	1	0	0	0	1	0	0	0	1	1	0	0	0	1	10.5	4.32	277	16.5	134	5	8.3	262	19			29	2.5	77	99.5	70	29	92	36.61	NA
0	1	1	0	0	0	0	0	1	1	0	0	0	0	1	3	0	0	0	1	0	0	1	0	0	0	0	0	1	8.7	4.25	152	13.8	139	4	8.9	134	12	14	1.3	18	1	84	69.1		20	100	37.22	9
0	1	0	0	0	0	0	0	0	0	1	1	0	1	1	1	0	0	0	1	0	0	1	0	0	0	0	0	1	14.8	4.75	198	13	138	4	8.8	134	16	12.6	1.2	17	0.8	82	79.4	109	16	93	37.72	9
0	0	0	0	0	1	0	0	0	0	0	0	0	0	1	3	0	0	0	1	0	0	1	0	0	1	0	0	1	7.6	3.35	140	14	135	3.2	9.4	142	21	12.8	1.1	19	1	55	86	84	18	97	36.72	NA
0	1	0	0	0	0	0	0	0	1	0	0	0	0	2	1	0	0	0	1	0	0	1	0	0	1	0	0	0	8.7	3.46	102	11.5	136	3.5	8.8	101	16	12	1.1	4	0.4	60	65.6	81	18	97	36.89	14
0	0	0	0	0	0	0	0	0	0	0	1	0	0	2	3	1	1	0	0	0	0	1	0	0	0	0	0	1	6.9	2.72	147	13.5	141	4	8.4	116	11	13.2	1.2	8	0.6	23	62.55	74	20	100	37.44	10
1	1	1	0	1	0	0	0	0	0	0	0	0	1	2	3	0	0	0	1	0	0	0	0	0	0	0	0	1	33.2	4.67	415	25.2	141	4.5	8.2	150	14	13.5	1.2	11	0.7	92	59	84	26	98	36.94	NA
0	1	1	0	1	0	0	0	0	0	0	1	0	1	1	3	1	0	0	1	0	1	1	1	1	0	0	0	1	13.8	4.35	239	12.6	137	4	7.3	238	10	14.5	1.3	19	0.8	57	86	83	17	95	37.78	NA
0	1	0	0	1	0	0	0	0	0	0	0	0	0	2	1	0	0	0	1	1	0	1	0	0	0	0	0	0	12.4	4.36	224	13.9	140	4.4	8.8	155	13	12.1	1.1	18	0.8	78	63.3	88	18	94	36.78	12
0	1	0	0	0	0	1	0	0	0	0	0	0	1	1	1	0	0	0	1	0	0	1	0	1	0	0	0	0	8.5	3.53	175	13	132	4.4	7.5	114	9	12.3	1.1	11	0.6	80	89.1	107	16	99	36.67	13
0	0	0	0	0	0	0	0	0	0	0	1	0	0	1	3	0	0	0	0	0	0	1	0	0	1	0	0	1	11.6	4.08	184	12.6	143	3.5	8.2	90	19	13.3	1.1	5	0.6	41	76.5	93	13	100	36.78	13
0	0	0	0	0	0	0	0	0	0	0	0	0	0	2	1	0	0	0	1	0	0	0	0	0	0	0	1	0	11.7	2.96	271	15.1	136	3.4	6.7	114	8	14.1	1.2	13	0.6	92	52	69	18	90	35.61	13
0	1	0	1	0	0	1	0	0	0	0	1	1	1	1	1	0	0	0	0	0	1	1	0	1	1	0	0	1	26	3.73	83	13.9	142	3.5	7.4	138	16	19.4	1.8	11	0.7	67	125.3	76	16	98	36.89	NA
0	1	0	0	0	0	0	0	0	0	0	0	0	1	1	1	1	0	0	0	0	1	1	0	0	0	0	0	1	12.5	3.83	272	12.3	144	4	8.9	142	18			9	0.8	39	79.5	58	22	100	37.22	11
0	0	0	0	0	0	0	0	0	0	0	0	0	0	1	1	0	0	0	0	0	0	0	0	0	1	0	0	1	8.3	4.32	245	12.6	141	3.6	8.3	105	17	11.5	1.1	15	0.6	42	63.7	77	15	96	36.89	13
0	1	0	0	0	1	0	0	0	0	0	1	0	1	1	3	1	0	1	1	0	1	1	0	0	0	0	0	1	12.3	4.53	123	12.8	140	4.2	8.6	140	14	12.1	1.1	20	0.9	59	90.8	66	21	100	36.61	8
0	1	0	0	1	1	0	0	0	0	0	0	0	0	1	3	0	0	0	1	0	1	1	1	0	0	0	0	1	6.9	3.67	183	15.4	141	4.8	8.7	174	14	14.8	1.4	15	1.1	54	81.05	74	33	94	36.83	13
0	0	0	0	0	0	0	0	0	1	0	0	0	0	2	2	0	0	0	0	0	0	1	0	0	0	0	0	0	6	3.59	242	12.6	140	4.3	8.7	98	9	13	1.2	10	0.8	71	58	95	15	93	36.67	14
0	1	1	0	1	0	0	0	0	0	0	0	0	0	1	3	0	0	0	1	0	0	0	0	0	0	0	0	0	8.5	4.53	170	12.6	138	4.4	8.8	103	11	12.7	1.2	11	0.8	72	114.2	109	21	93	36.78	14
0	1	0	0	0	0	1	0	1	0	0	1	0	1	1	3	0	0	0	1	0	1	1	0	0	0	0	0	1	21.9	4.19	224	14.6	131	4.2	7.8	138	9	13.5	1.2	18	1.1	65	85.1	60	28	97	37.56	8
0	1	0	0	1	0	0	0	0	0	1	1	0	1	1	1	0	0	1	1	0	1	1	0	1	1	0	0	1	11	3.41	105	13.2	138	3.8	8.7	118	11	12.4	1.1	16	1	68	130	100	30	98	36.83	12
0	0	0	0	0	0	1	0	1	1	0	0	0	0	2	3	0	0	0	1	0	0	1	0	1	1	0	0	1	7	3.81	314	18.9	125	5.9	7.7	59	16	13.5	1.2	46	6.7	54	66.4	102	13	94	36.28	13
0	0	0	1	0	0	0	0	0	0	0	0	0	0	2	3	0	0	0	0	0	0	0	0	0	0	0	0	0	17.1	3.4	313	13.1	137	3.6	8.7	114	16	12.7	1.1	7	0.4	24	50.5	86	21	100	36.56	NA
0	1	0	0	0	0	0	0	0	0	1	1	0	1	1	1	0	0	1	0	0	0	1	0	0	0	0	0	0	11.2	4.3	204	12.2	145	4.3	8.1	111	13	10.9	1	10	0.7	53	93	73	20	100	36.83	NA
1	1	0	0	0	0	0	0	1	0	1	1	0	0	1	3	1	0	0	1	0	0	1	0	1	0	0	0	0	14	4.45	145	14.8	135	5	8.9	147	16	17.1	1.5	25	1.8	83	60	75	19	91	36.39	14
1	1	0	0	1	0	1	0	0	0	1	1	0	1	2	3	0	0	0	1	0	0	1	0	1	0	0	1	1	13.9	2.36	46	18.3	134	4	8.3	136	13	12.8	1.2	26	1	83	48	80	16	100	37.33	10
0	1	0	0	1	1	0	0	0	0	0	0	0	0	1	3	0	0	0	1	0	0	1	0	1	1	0	0	1	14	3.69	260	23.8	136	4.1	7.9	295	21	15.5	1.4	4	0.5	55	94.7	96	17	94	37	14
1	1	0	0	0	0	0	0	0	0	0	0	0	0	2	3	1	0	0	0	0	0	0	0	0	0	0	0	0	10.9	4.45	178	13.6	145	4.3	9.7	160	15	12.7	1.1	17	1.1	76	78.9	99	15	100	35.94	NA
0	0	0	0	0	0	0	0	0	0	0	0	0	0	2	2	0	0	0	0	0	0	1	0	0	1	0	0	1	2.9	2.91	190	15.4	141	4.1	8.8	89	17	10.8	1	4	0.4	52	58	97	15	100	36.17	NA
0	1	0	1	1	0	0	0	0	0	1	1	1	1	1	2	0	0	0	1	0	1	1	0	1	1	0	0	1	11	5.19	171	11.9	131	4.2	8.7	212	21	13.8	1.3	41	1.9	61	98.5	105	23	95	37	14
0	0	0	1	0	0	0	0	0	0	0	0	1	0	1	2	0	0	0	0	0	0	1	0	0	1	0	0	1	3.4	4.14	68	13.4	139	3.1	8.2	127	16	12.5	1.2	6	1.1	40	108.5	96	25	96	36.5	NA
0	1	0	0	0	0	0	0	0	0	0	0	0	0	1	3	1	0	0	1	0	0	1	0	0	1	0	0	1	10.5	4.46	254	13.6	144	4.6	8.4	128	13	13	1.2	15	0.9	30	92.8	101	17	100	36.72	14
0	0	0	1	1	1	0	0	0	0	0	0	0	0	1	3	0	0	0	1	0	0	1	0	0	0	1	0	0	8.2	4.55	227	13	139	3.5	8.9	135	16	13.6	1.3	22	1.2	49	105.3	86	29	100	36.28	13
1	1	0	0	0	0	0	0	0	0	0	1	1	1	2	2	0	0	0	1	1	1	1	0	0	1	0	1	1	5.6	3.15	74	14.6	141	6	8.1	143	23	11.5	1.1	13	0.5	59	70	106	14	95	36.67	9
1	1	0	0	1	0	0	0	0	0	1	1	0	1	1	3	0	0	0	1	1	0	1	1	0	1	0	0	1	12.3	4.7	391	14.2	134	3.9	9.2	115	16			15	0.7	65	64.2	106	14	94	38.33	8
0	0	0	0	0	0	0	0	0	0	0	0	0	1	2	3	0	0	0	0	0	0	0	0	0	0	0	0	0	15	4.1	247	14.9	138	4.2	9	91	16	12.7	1.2	12	0.9	25	71.5	66	12	100	36.72	13
0	1	0	1	1	0	0	0	0	0	0	1	0	0	1	3	1	0	0	1	0	1	1	0	0	1	0	0	1	15.7	3.94	476	15.3	131	3.6	6.4	112	18	13.4	1.2	5	0.5	55	81.5	92	17	100	35.44	NA
0	1	1	0	0	0	1	0	1	0	1	0	0	1	2	3	0	0	0	1	0	1	1	1	1	0	0	0	1	6.4	3.16	81	14.5	137	4.2	6.4	99	14	12.8	1.2	24	1.1	84	63	61	17	99	36.89	13
0	1	1	0	1	1	0	0	0	0	1	1	0	1	1	3	0	0	1	1	0	1	1	1	1	0	1	0	1	12.3	3.35	99	14.6	137	3.8	8	187	12	17.9	1.6	22	0.7	82	100	98	12	98	37.06	13
0	0	0	0	0	0	0	0	0	0	0	0	0	1	2	3	0	0	0	1	0	0	1	0	0	0	0	0	0	21.1	3.86	243	11.6	141	4.3	8.7	126	13	13.4	1.2	13	0.8	27	56.25	75	16	100	37.17	NA
1	1	0	0	0	0	0	0	0	0	0	1	0	0	2	3	0	0	0	0	0	1	1	0	1	1	1	1	1	21	2.11	223	16.2	143	3.4	9.4	181	17	17.7	1.6	5	0.5	36	80	75	16	100	36.33	NA
0	1	0	0	0	0	0	0	0	0	1	1	0	1	1	3	1	1	0	1	1	1	1	0	0	0	0	0	1	10.1	4.06	273	12.6	136	4.4	8.1	103	17	12.7	1.2	14	0.9	35	78.6	60	14	100	36.39	NA
0	0	0	0	0	0	0	0	0	0	0	0	0	0	1	3	1	0	0	0	0	0	1	0	0	1	0	0	1	11.7	4.61	208	12.9	139	3.8	8.7	101	12			16	0.9	26	90.5	98	12	100	36.17	14
0	1	0	0	1	0	0	0	0	0	0	0	1	0	1	1	0	0	0	0	0	0	0	0	0	0	0	0	0					140	3.9	8.6	106	12			5	1.3	56	94.35	83	25	100	36.83	NA
0	1	0	0	0	0	0	1	1	0	0	1	0	1	1	2	0	0	0	1	0	0	1	0	0	1	0	0	1	8.4	4.19	213	13.9	136	5	8.6	269	9	13.3	1.2	28	1.7	69	83.3	86	18	100	36.61	8
0	0	0	0	1	0	0	0	0	0	0	0	0	0	1	1	0	0	0	0	0	0	1	0	0	1	0	0	1	3	3.39	49	17.3	137	3.9	7.9	116	19	11.5	1.1	7	0.7	51	101.4	89	21	96	37.28	NA
0	0	0	0	0	0	0	0	0	0	0	0	1	0	1	3	1	0	0	0	0	1	0	0	0	1	0	0	0	14.9	5.07	198	12.9	139	4.2	8.6	113	17	12	1	10	0.9	52	74.7	122	18	100	36.44	13
0	0	1	0	0	1	1	0	0	0	0	0	0	0	1	3	0	0	0	1	0	1	1	1	1	0	0	0	1	11.5	2.81	118	13.7	143	3.9	8.6	213	13	14.8	1.4	20	1.1	70	117.95	73	16	91	37.61	3
1	1	0	0	0	1	0	0	0	0	0	1	0	1	1	3	0	0	0	1	0	1	1	0	1	0	0	0	0	16.6	3.82	306	14.7	142	3.8	8.6	140	9	14.3	1.3	13	0.9	72	70	94	18	99	38.5	6
0	0	0	0	0	0	0	0	0	0	0	0	0	0	1	3	0	0	0	0	0	0	1	0	0	1	0	0	1	22.1	5.51	343	13	145	3.5	10.5	104	18	13.3	1.2	17	1.2	29	74.6	92	20	100	37.67	13
0	1	0	0	1	0	0	0	0	0	0	1	0	0	2	3	0	0	0	1	0	0	1	0	1	0	0	0	1	13.5	4.3	177	14.8	143	4	8.5	163	14			15	0.7	83	87.3	111	21	100	36.44	13
0	1	1	0	0	0	1	0	1	0	1	0	0	0	1	3	0	0	0	1	0	0	0	0	1	0	0	0	0	8	3.3	225	14.5	140	4.6	8.4	156	13	15.2	1.3	28	1.3	84	83.4	97	18	95	36.11	14
0	1	0	0	0	0	0	0	0	0	0	1	0	0	1	3	0	0	0	0	0	0	1	0	0	0	0	0	0	13.1	3.66	176	13.1	140	4	7.8	124	13			18	0.9	64	87.2	76	16	95	38.28	14
0	1	0	0	1	0	0	0	0	0	0	0	1	0	1	1	0	0	0	0	0	1	1	0	0	0	0	0	0	9.4	4.51	311	12.6	114	3.2	8.5	142	14	11.3	1	8	0.6	78	74.3	113	15	98	36.61	NA
1	0	0	0	0	0	0	0	0	0	0	1	0	0	2	3	0	0	0	0	0	1	0	0	0	0	0	0	1	18.7	4.68	182	14.6	147	3.8	8.3	157	22	11.7	1.1	14	0.7	24	60	86	28	100	36.56	NA
0	0	1	0	0	0	0	0	1	0	0	0	0	1	1	1	1	0	0	1	0	1	0	0	1	0	1	0	1	9.2	3.24	153	13.2	137	5	8.7	107	13	14	1.3	56	1.8	91	69.5	103	18	99	36.5	10
0	1	0	0	0	0	0	0	0	0	0	0	0	0	1	1	0	0	0	0	0	0	1	0	0	0	0	0	0	12.4	3.89	229	12.9	139	4.6	8.3	183	16	13.1	1.1	20	0.7	53	89.2	99	12	98	37.06	NA
0	1	0	0	1	0	0	0	0	0	1	1	1	1	1	1	0	0	0	1	0	0	1	0	1	1	0	0	0	9.7	3.02	230	14.5	129	4.1	8.5	148	14	13.6	1.3	6	0.6	71	103.8	98	21	100	37.5	7
0	1	0	0	0	0	0	0	1	0	1	1	0	1	2	3	1	0	0	1	0	1	1	1	1	0	0	0	1	8.2	3.38		15.1	127	4.3	7	129	13			26	2	62	166	75	11	100	37	NA
0	0	0	0	1	0	0	0	0	0	0	0	0	1	1	3	0	0	0	1	0	0	1	0	0	1	0	1	1	9.6	3.3	111	12.9	135	3.7	8.4	109	15			12	0.6	47	68	128	18	99	36.11	13
0	1	1	0	1	0	1	0	0	0	0	0	0	0	1	2	0	0	0	1	0	0	1	1	0	0	0	0	1	10.8	3.62	213	14.1	140	3.3	8.5	150	14	10.4	1	23	0.9	74	95.3	79	19	100	36.67	14
0	0	0	0	0	0	0	0	0	1	0	1	0	0	1	1	0	0	0	1	0	0	1	0	0	0	0	1	0	10.7	3.42	272	15.4	139	3.9	8.5	165	13	16.1	1.4	19	0.8	74	69.5	90	15	100	35.61	13
0	0	0	0	0	0	0	0	0	0	0	0	0	0	2	3	0	0	0	0	0	0	0	0	0	0	0	0	0	8.5	4.15	272	12.2	141	4.3	8.8	97	9	12.9	1.2	9	0.7	31	66.8	44	15	99	36.78	NA
1	1	1	0	1	1	1	0	0	1	1	1	0	0	1	3	1	0	0	1	0	0	1	0	1	0	0	0	1	11.7	3.28	180	13.5	140	4.5	8.2	287	15	18.8	1.7	32	1.2	81	80	52	16	100	36.44	NA
1	1	1	0	0	1	1	0	1	0	1	1	1	1	1	1	0	0	1	1	0	1	1	0	1	1	1	1	1	12.8	3.67	128	19.5	137	4.9	8.7	180	17	18.2	1.7	70	2.4	68	98.2	88	17	97	36.33	NA
0	1	1	0	1	0	0	0	0	0	1	1	0	1	1	1	1	1	0	1	0	0	1	0	1	0	0	1	1	7.3	3.21	120	14.1	142	4	8	163	13	17.5	1.6	11	1.2	75	76.6	91	18	100	36.61	NA
0	1	0	0	1	0	1	0	0	0	0	0	0	0	1	1	0	0	0	1	1	0	1	0	1	1	0	0	1	9.1	4.26	109	15.4	141	3.9	8.8	126	13	14.8	1.3	18	1.2	69	87.95	78	15	99	37.78	12
0	0	0	1	0	0	0	0	0	0	1	1	0	0	2	1	0	0	0	0	0	1	1	0	0	1	0	0	0	4.6				116	3	8.8	148	15	11.6	1.1	4	0.5	58	46.6	101	15	100	36.44	13
0	1	0	0	0	0	0	0	0	0	0	1	0	1	1	3	1	0	0	0	0	0	1	0	0	0	0	0	1	13.9	3.9	273	13.3	143	3.9	7.3	100	13	12.3	1.1	10	0.9	27	107.2	84	16	100	37.56	8
0	1	0	0	0	0	0	0	0	0	1	1	0	1	1	3	0	0	1	0	1	1	1	0	1	0	0	0	0	19.1	4.18	180	12.6	140	5.8	7.6	92	12	12.7	1.2	18	1	36	91.2	90	24	100	37.44	NA
1	1	0	0	0	0	0	0	0	0	0	1	0	0	1	3	0	0	0	1	0	1	0	0	1	0	0	0	0	14.3	5.41	159	12.7	140	6.8	9.5	178	10	19.5	1.8	14	0.9	30	65.5	95	15	92		NA
0	1	1	0	1	1	0	0	0	0	0	1	0	0	2	3	0	0	0	1	0	0	1	0	0	0	0	0	0	11	3.28	385	16.5	143	4.5	9	139	15	13.6	1.2	42	0.7	86	85	89	13	96	36.83	12
0	0	0	0	0	0	0	0	0	0	0	1	0	0	1	3	0	0	0	0	0	0	1	0	0	0	0	0	0	9.6	4.04	183	13	141	4	8.4	102	12	11.2	1	18	0.8	35	70.6	67	16	100	36.44	14
0	1	1	0	1	0	0	0	0	1	0	0	0	0	2	3	0	0	0	1	0	0	1	0	0	0	0	0	0	9.1	3.85	229	15.6	138	3.7	9.1	113	11	11.9	1.1	18	0.5	97	47.4	107	17	97	36.5	14
0	1	0	0	1	1	0	0	0	0	0	0	1	0	2	1	0	0	0	1	0	0	1	0	0	0	0	0	0	14.4	3.84	152	11.9	137	3.4	8.7	251	25	11.2	1	10	0.6	85	55	88	16	99	36.5	11
1	1	0	0	1	1	0	0	0	0	0	0	0	0	1	3	0	0	0	1	0	0	1	0	1	0	0	0	0	13.5	4.59	140	13.2	140	3.9	8.2	137	10	14.6	1.3	12	0.9	76	105	75	36	98	36.44	NA
0	1	0	0	1	0	0	0	0	0	0	1	0	0	2	1	1	0	0	1	1	1	1	0	1	0	0	0	0	7.9	4.22	205	12.2	143	3.8	8.5	112	16	12.4	1.1	13	0.7	69	60.2	94	21	98	36.67	NA
0	0	1	0	0	1	0	0	0	0	0	0	0	0	2	3	0	0	0	1	0	0	1	0	0	0	0	0	0	10.8	3.95	100	18.1	138	4	9.7	83	16	14.2	1.2	20	0.8	83	47.26666667	88	22	96	36.5	13
1	1	0	0	0	0	0	0	0	0	0	1	1	0	2	1	1	0	0	1	0	0	0	0	0	0	0	0	0	15.6	3.01	179	13.6	141	2.9	4.7	116	17	14.4	1.3	10	0.4	77	67	76	20	94	35.5	NA
0	0	0	0	0	0	0	0	0	0	0	0	0	1	2	3	0	0	0	0	0	0	0	0	0	0	0	0	1	11.3	4.02	226	12.2	144	3.8	9	111	14	11	1	6	0.7	30	65	113	19	100	37.89	11
0	1	1	0	0	1	0	0	1	0	0	0	0	0	1	1	0	0	0	1	0	1	0	1	0	0	0	0	0	6.5	2.75	128	13	138	4.6	10.7	135	19	10.9	1	81	12.9	68	81	85	13	99	36.89	13
0	1	0	0	0	0	0	0	0	0	0	0	0	0	1	3	0	0	0	0	0	0	1	0	0	1	0	0	1	15.5	5.29	223	13.3	143	3.8	9.4	94	20	11.1	1	16	0.8	23	77.8	67	16	100	36.56	NA
0	1	0	0	1	0	0	0	0	0	1	1	0	1	1	3	0	0	1	1	0	1	1	0	0	1	0	0	1	17.1	4.77	269	12.9	141	3.7	8.6	132	16	11.2	1	9	0.7	59	64.6	76	14	100	36.72	NA
1	0	0	0	0	0	0	0	0	0	1	0	0	0	2	1	0	0	0	1	0	1	1	0	1	1	0	0	1	3.5	1.92	102	16.8	126	4.1	8	153	5	25.3	2.3	12	0.5	70	64.3	65	15	100	36.39	14
1	1	0	0	0	0	0	0	0	0	0	1	0	0	1	3	1	0	0	1	1	1	0	0	0	0	0	0	1	22.9	4.68	351	12.2	149	5.5	8.9	250	15	12.3	1.1	13	0.8	21	79.5	91	24	100	36.61	NA
0	1	0	0	0	0	0	0	0	0	0	0	0	0	1	3	0	0	0	1	0	0	1	0	0	0	0	0	0	10	4.87	245	13.2	139	3.7	9.2	104	13	12.4	1.1	9	0.8	44	80.8	90	17	98	36.94	NA
0	1	0	0	0	1	0	0	0	0	1	1	1	0	2	3	1	0	1	1	0	0	1	0	1	0	0	0	0	10.5	3.97	225	14	140	3.3	8.8	213	14	11.6	1	15	0.5	74	60	87	16	96	36.78	NA
0	0	0	0	0	0	0	0	0	0	0	1	0	0	1	3	1	0	0	0	0	1	0	0	0	0	0	0	1	14.6	3.98	201	13.3	140	4.1	7.4	75	16	12.7	1.2	13	0.7	23	72	61	12	100	36.56	14
0	1	1	0	1	0	0	0	0	0	0	0	0	0	1	1	0	0	0	1	0	0	0	0	0	0	0	0	0	9.9	3.48	278	13.5	139	4.2	8.8	161	15	12.9	1.1	30	1.2	91	78	76	15	97	35.61	13
0	1	0	0	1	0	0	0	0	0	0	0	0	0	1	1	0	0	0	1	0	0	1	0	0	0	0	0	0	8.1	4.45	200	13.8	135	6.9	8.9	115	14			20	0.6	85	69.1	98	30	100	36.39	13
0	0	0	0	0	0	0	0	0	0	0	1	0	0	2	3	0	0	0	0	0	0	1	0	0	0	0	0	0	10.5	4.28	134	13.5	139	4.6	9	139	16	12.6	1.2	17	0.8	85	52.05	96	21	93	36.72	14
0	1	0	0	0	0	0	0	0	0	0	1	0	0	1	3	0	0	0	0	0	0	1	0	0	0	0	0	0	6.4	4.2	180	12.4	143	4.3	8.9	96	15	12.2	1.1	15	1.1	27	84	69	22	100	37.22	12
0	0	0	0	1	0	0	0	0	0	0	1	0	0	2	1	0	1	0	0	0	0	1	0	0	0	0	0	0	10.4	3.66	278	14.6	143	3.8	8.4	88	14	14.3	1.2	14	0.9	61	50.1	82	25	100	36.17	14
0	0	0	0	0	0	0	0	0	0	0	0	0	0	1	1	0	0	0	0	0	0	0	0	0	0	0	0	0	6.8	4.03	200	12	137	3.9	8.8	98	12			8	0.7	59	82.3	83	14	98	37.39	NA
0	0	0	0	0	0	0	0	0	0	0	0	0	0	1	3	0	0	0	0	0	0	1	0	0	0	0	0	0	11	4.47	151	13.5	140	3.9	8.6	82	11			11	0.8	39	77	82	17	97	37.11	NA
0	1	0	0	1	0	0	0	0	0	1	1	1	1	1	1	0	0	0	1	0	0	1	0	1	1	0	0	1	8.8	3.96	165	12.8	134	3.6	8.6	103	14			5	0.7	68	75	103	23	94	37.39	NA
0	0	0	0	0	1	0	0	0	0	0	0	0	1	1	3	0	0	0	1	0	1	1	1	0	0	0	0	0	20.6	2.57	386	14.9	139	3.2	8.1	59	10	14.4	1.3	14	0.6	65	55	64	13	100	37.28	NA
1	1	0	0	1	0	0	0	0	0	0	0	0	0	1	3	0	0	0	0	0	0	0	0	0	0	0	0	0														91	57.7	102	12	100	37	3
0	0	0	0	0	0	0	0	0	0	0	0	0	0	2	1	0	0	0	1	0	0	0	0	0	0	0	0	0	7.9	3.65	257	12.9	133	3.1	9.3	130	11	20.6	1.9	10	0.6	80	70	79	17	94	38.11	14
0	0	0	0	1	0	0	0	0	0	0	0	0	0	2	3	0	0	0	1	0	0	0	0	0	0	0	1	1	6	2.73	174	14.1	143	4.2	8.8	78	10	12.6	1.2	21	0.8	91	54.8	72	15	94	37.17	9
1	1	0	0	1	0	0	0	0	0	0	0	0	1	2	1	0	0	0	1	0	0	0	0	0	0	0	0	1					138	3.6	8.6	145	18	13.5	1.2	16	0.6	77	67	141	17	100	37.06	8
0	0	0	0	0	0	0	0	0	0	0	1	0	0	1	3	0	0	0	1	0	0	0	0	0	1	0	0	1	14.5	4.1	283	11.6	137	4.3	9.5	95	12	13.8	1.2	14	1	37	95.5	88	18	100	36.06	3
0	1	0	0	1	0	0	0	0	0	1	1	0	1	2	3	0	0	0	1	0	0	1	0	1	0	0	0	1	12.8	3.35	270	13.5	141	5.3	9.1	163	17	12.1	1.1	32	1.4	95	57.25	108	20	89	36.44	10
1	1	0	1	0	0	0	0	0	0	0	1	0	1	2	1	0	0	0	1	1	1	1	0	1	1	1	1	1	10.9	2.15	118	13.6	141	3.4	8.1	138	14	15.1	1.4	9	0.5	51	71.9	87	11	100	35.56	14
0	0	0	0	0	0	0	0	0	0	0	0	0	0	1	1	0	0	0	0	0	0	1	0	0	0	0	0	1	5.3	4.72	178	13.3	141	3.4	8.9	101	11	12.5	1.2	11	1	57	70.8	77	11	98	36.72	NA
0	1	0	0	0	0	0	0	0	0	0	0	0	1	2	1	0	0	0	0	0	0	1	0	0	1	0	0	1	9.6	3.56	177	13	147	3.7	8.2	113	18	12.5	1.2	7	0.5	52	77.5	92	16	100	37.39	10
0	1	0	0	1	1	0	0	0	0	0	0	0	0	1	1	0	0	0	1	0	0	1	0	0	0	0	0	0	5.4	4.13	221	14.2	137	4.2	8.6	136	7	12	1.1	15	0.8	83	73	89	19	94	36.61	NA
0	1	0	0	0	0	0	0	0	0	0	1	0	1	1	3	1	0	0	1	0	0	1	0	0	1	0	0	1	13	4.34	300	12.7	138	3.4	8.6	149	14	12.9	1.1	10	0.5	30	83.5	93	16	100	37.83	NA
0	0	0	0	1	0	0	0	0	1	0	0	0	0	1	1	0	0	0	1	0	0	1	0	0	0	0	0	0	7.2	4.17	146	14	137	6.2	9.2	100	12	14.5	1.3	10	0.9	87	99.6	90	16	97	38.06	13
0	0	0	0	0	0	0	0	0	0	0	0	0	1	2	1	0	0	0	0	0	1	1	0	0	0	0	0	1	17.1	2.84	282	12.8	139	4.6	8.3	104	12	11.7	1.1	13	0.8	39	65.6	90	19	99	37.06	14
0	1	1	0	0	0	0	0	1	0	0	0	0	0	1	3	0	0	0	0	0	0	1	1	0	0	0	0	0	7	4.3	203	12.6	136	4.7	9.4	104	12	12.8	1.2	17	0.9	88	72	82	16	97	36.61	13
1	1	0	0	0	0	0	0	1	0	0	0	1	0	1	1	1	0	0	1	1	0	0	0	0	1	0	0	1	22.1	2.46	255	15.3	133	4.7	7.5	141	18	18.7	1.7	32	1.5	57	96.2	82	24	99	38.78	NA
0	0	0	0	1	1	0	1	0	0	0	1	0	0	2	1	0	0	0	0	0	0	1	1	0	0	0	0	0	8.2	3.02	295	14.7	139	4.1	8.1	222	15	15	1.3	16	0.8	73	78.3	81	15	100	36.94	14
0	1	0	1	0	0	0	0	0	0	0	1	0	0	1	3	1	0	1	1	1	1	1	1	1	0	0	0	1	20.9	3.65	300	13.6	136	5	8	147	15	13.2	1.1	14	0.7	29	77.4	78	16	100	35.06	3
0	1	0	0	1	1	0	0	0	0	0	1	0	1	1	3	0	0	0	1	0	1	1	1	1	1	0	0	1	17.4	4.46	256	13.7	138	5.3	8.8	170	13	11.6	1.1	16	1.2	52	158.4	92	31	92	36.5	NA
0	0	0	0	0	1	1	0	0	0	0	1	1	1	1	1	0	0	0	1	0	1	1	1	1	0	0	0	1	15.5	3.98	215	14.3	141	4.5	9.1	224	16	12.2	1.1	45	1.3	67		116	19	98	37.11	13
0	1	0	0	1	1	0	0	1	0	0	1	0	0	1	1	0	0	0	1	0	0	1	0	1	0	0	0	0	10.2	4.87	174	14.5	139	3.8	8.5	155	19	14	1.3	13	0.8	72	100	92	17	100	36.44	14
0	1	0	1	0	0	0	0	0	0	1	1	0	1	1	3	1	0	0	1	0	0	1	0	0	1	0	0	1	10.8	4.11	99	13.8	137	3.6	8.5	126	14	11.1	1	5	0.8	44	65.6	116	20	100	39.33	NA
0	1	0	0	0	0	0	0	1	0	1	1	1	1	2	3	0	0	0	1	0	0	1	0	1	0	0	0	1	8.3	3.01	147	16.1	134	4.2	8.6	114	15	13.2	1.2	21	1.3	89	50	70	14	98	36.67	10
0	0	0	0	0	0	0	0	0	0	0	0	0	1	1	1	0	0	0	0	0	0	1	0	0	1	0	0	1	8.3	4.41	224	12.9	141	3.9	8.6	122	15	13	1.2	19	1	83	80.9	80	17	99	36.67	13
0	0	0	0	0	0	0	0	0	0	0	0	0	0	2	3	0	0	0	0	0	0	1	1	0	0	0	0	0	8.6	3.38	204	12.9	137	4	8.3	138	13	12	1.1	7	0.6	63	69.5	75	12	100	37.33	NA
0	0	1	0	0	0	0	1	0	0	0	0	0	0	1	1	0	0	0	0	0	0	1	0	0	0	0	0	0	9.3	4.01	192	15.5	133	4.1	8.5	116	8	11.9	1.1	15	0.8	81	74	97	26	96	37.17	14
0	1	0	0	0	0	0	0	0	0	0	0	0	0	2	3	0	0	0	0	0	0	1	0	0	0	0	0	1	16.5	3.75	251	13.1	140	4.3	8.4	99	14	12.1	1.1	13	0.8	26	56.8	69	18	96	37.33	14
0	1	1	0	1	0	0	0	0	1	0	0	0	1	2	3	0	0	0	1	0	0	1	1	0	1	0	0	1	23.4	4.03	363	15.6	140	4.5	9	148	13	11	1	18	0.7	77	68.9	82	17	97	36.67	NA
0	0	0	1	1	1	0	0	0	1	0	1	0	1	2	3	0	0	0	1	0	0	1	0	0	0	0	0	0	7.2	3.35	153	12.8	135	5.6	8.2	99	15	14.3	1.3	13	0.6	64	48.5	78	38	99	36.72	13
0	1	0	0	1	1	0	0	0	0	0	0	0	0	1	1	0	0	0	1	0	0	1	0	0	0	0	0	1	9.8	3.91	224	14.2	135	4.1	8.6	134	14	12.4	1.1	14	1.2	52	136	99	14	96	37.17	NA
0	1	0	0	1	1	0	0	0	0	0	0	0	0	2	3	0	0	0	1	0	0	1	0	0	0	0	0	0	7.4	3.89	305	19.3	137	7.9	8.9	114	11	12.6	1.2	13	0.7	77	60.73333333	100	12	92	36.89	14
0	1	0	0	1	0	0	0	0	0	1	0	0	0	1	3	1	0	0	1	0	0	1	0	1	1	0	0	1	19.2	3.98	250	13.8	140	3.7	8.3	148	16	11.6	1	30	1.9	58	90.25	106	18	95	36	14
0	1	0	0	0	0	0	0	0	0	0	0	0	0	2	3	1	0	0	0	0	0	1	0	1	0	0	1	0	2.9	2.1	28	14	135	3.4	8.2	154	13	15.6	1.4	11	0.8	55	52.9	90	22	98	38.56	9
0	1	0	0	0	0	0	0	0	0	1	1	0	1	1	1	0	0	0	1	0	0	1	0	1	1	0	0	1	12	3.5	142	12.9	139	3.4	8.1	158	7	13.3	1.2	10	0.7	50	101.2	95	19	100	37.61	NA
0	0	1	0	1	0	1	0	0	0	1	0	0	0	2	3	0	0	0	0	0	0	1	1	1	0	0	0	0	22.4	3.41	391	14.7	135	4	8.3	100	16	12.9	1.1	13	0.8	81	64	61	14	94	38.61	NA
0	1	1	0	1	0	0	0	0	0	0	0	0	0	1	1	0	0	0	1	0	0	1	1	0	0	0	0	0	8.9	4.07	193	12.8	143	4.2	8.9	107	10	11.9	1.1	17	0.7	72	82.4	91	15	97	36.67	14
0	0	0	0	1	0	0	1	0	0	0	0	0	0	2	1	0	0	0	0	0	0	1	0	0	0	0	0	0	8.1	3.34	186	11.9	132	4.1	8.6	121	6	11.9	1.1	14	0.9	71	56.6	89	13	99	37.22	14
0	0	0	0	0	0	0	0	0	1	0	0	0	0	1	1	0	0	0	0	0	0	0	0	0	0	0	0	0	13	5.12	200	12.9	140	3.6	8.4	132	18	13	1.2	10	0.8	61	91	107	18	100	36.94	NA
0	1	0	0	1	1	0	0	0	0	0	0	0	0	1	1	0	0	0	0	0	0	1	0	1	0	0	0	0	5.5	4.25	170	13.6	142	3.5	8.7	121	14	12.5	1.2	11	0.7	87	92.9	96	14	94	36.72	14
0	0	0	0	0	0	0	0	0	0	1	0	0	1	1	3	0	0	0	1	0	0	1	0	1	1	0	0	0	10.4	3.83	153	15	139	4.4	8.9	123	16			18	1	88	65	89	16	99	37.72	10
0	0	0	0	0	0	0	0	0	0	0	0	0	0	2	1	0	0	0	0	0	0	1	0	0	0	0	0	0	12.4	4.17	204	13.3	142	3.5	7.8	173	15	11.1	1	11	0.5	50	60.4	78	27	100	36.61	NA
0	1	0	0	0	1	1	1	1	0	0	1	0	1	2	1	1	0	1	1	0	1	1	1	1	0	0	0	1	18	3.14	189	13.7	141	5.5	8.7	249	15	10.2	0.9	52	1.3	81	106.6	108	14	100	37	NA
1	1	0	0	1	1	0	0	0	0	0	1	0	1	1	3	1	0	0	1	0	0	1	0	0	0	0	0	1	10.6	3.81	225	12.6	143	4.3	8.8	182	15	11.4	1	19	0.6	52	85	91	11	98	36.39	10
0	1	0	0	0	0	0	0	0	0	0	0	0	1	1	3	0	0	0	0	0	0	0	0	0	1	0	0	1	12.5	4.48	282	12.2	139	4	8.7	95	22	10.8	1	8	0.7	55	103.05	93	20	95	37.83	10
0	1	1	0	1	0	0	1	0	0	0	0	0	1	1	2	0	0	0	1	0	0	1	0	0	1	0	0	0	8.1	4.03	110	13.3	141	4.2	8.5	74	17	15.2	1.3	10	0.5	81	59.5	67	12	99	36.78	13
1	1	0	0	1	0	0	0	0	0	1	1	0	0	1	3	1	0	0	1	1	1	1	0	1	1	0	1	1	6.9	3.13	37	14.6	140	3.4	8	111	8	14.5	1.3	22	0.7	54	72.9	64	17	100	37	NA
0	1	0	0	1	0	0	0	0	0	0	0	0	0	2	3	0	0	0	0	0	0	1	0	0	0	0	0	0	13.3	3.79	217	14.7	141	4.1	7.7	98	9	11.6	1.1	10	0.4	33	102.4	82	15	100	36.72	14
0	1	0	0	0	0	0	0	0	0	1	1	0	1	1	1	1	0	0	1	0	1	1	1	1	0	0	0	1	9.3	2.92	169	12.8	136	4.9	7.5	141	12	13.7	1.3	20	1	65	83	56	15	95	37.28	11
0	1	0	0	0	0	0	0	0	0	0	1	1	0	2	3	1	0	0	1	0	1	1	1	0	0	0	0	0	16.7	4.93	204	14.3	142	5	8.6	123	12	12.5	1.1	13	0.9	23	61.5	70	25	100	36.89	NA
0	1	1	0	0	0	0	0	0	0	0	1	0	0	1	1	0	0	0	1	0	1	1	1	1	0	0	0	0	8.7	4.25	208	12.8	136	3.8	9.2	211	11			18	1	64	77.2	87	11	99	36.28	NA
0	0	0	0	1	0	0	0	0	0	0	0	0	1	1	1	0	0	0	0	0	0	1	0	0	0	0	0	0	12.8	4.8	220	13.3	132	3.6	9.2	121	18	12.1	1.1	12	0.8	45	88.5	102	25	98	37.39	12
0	1	0	0	0	0	1	0	1	0	0	0	0	1	2	3	0	0	0	1	0	0	1	0	1	0	0	0	0	12.2	2.82	202	13.8	131	4.5	9.7	96	14	11.8	1.1	29	1.8	88	45.5	78	20	98	36.39	NA
0	1	0	0	0	0	0	0	0	0	0	0	0	0	1	1	0	0	0	0	0	0	0	0	0	0	0	0	0	15.8	4	178	12.7	140	5.3	8.2	130	9	12	1.1	18	1.1	64	93.4	108	28	96	36.78	NA
0	1	0	0	1	0	0	0	0	0	0	0	0	0	1	1	0	0	0	0	0	0	1	0	0	0	0	0	0	11.4	4.84	195	12	140	3.8	8.3	123	17	11.7	1.1	17	0.9	59	96	107	31	96	37.06	NA
0	1	0	0	0	0	0	0	0	0	0	1	0	1	1	3	0	0	0	1	1	0	1	0	0	0	0	0	1	26.6	3.96	225	12.5	144	3.9	7.9	124	13	12.6	1.2	19	1.2	47	77.95	73	27	100	36.56	NA
0	1	0	0	0	1	0	0	1	1	1	1	0	0	1	1	1	0	1	1	0	0	1	0	1	0	0	0	1	12.4	3.29	214	15.5	137	3.9	8	171	14	12.4	1	36	1.9	73	120	63	14	100	36.17	NA
0	0	0	0	1	0	0	0	0	0	0	0	0	0	2	1	0	0	0	1	0	0	0	0	0	0	0	0	0	13.1	3.82	297	12.6	134	3.7	8.3	117	12	11.4	1	10	0.6	72	67.4	68	10	95	36.33	NA
0	1	1	0	0	0	1	0	0	0	0	0	0	0	2	1	0	0	0	1	0	0	0	1	1	0	0	0	1	6.9	3.57	160	13.9	139	4.4	8.1	176	10			13	0.7	81	76	88	15	97	36.39	NA
0	1	0	0	0	0	0	0	0	0	0	1	0	0	1	1	0	0	0	0	0	0	1	0	0	0	0	0	1	11.9	3.72	199	13.6	139	3.8	6.7	171	12	13.9	1.2	13	0.8	25	99.6	83	20	96	36.44	14
0	0	0	0	0	0	0	0	0	0	0	1	0	1	1	1	0	0	0	0	0	0	1	0	0	0	0	0	0	26.3	5.11	222	13.9	137	3.3	9.2	116	21	11.5	1.1	11	1.1	27	94.4	88	22	100	37	13
0	1	0	0	1	0	0	1	0	0	0	0	0	0	1	1	0	0	0	0	0	0	1	0	0	0	0	0	0	8.7	4.47	154	12	140	3.7	8.8	115	18	11.4	1.1	18	0.8	63	78.2	105	14	98	36.72	NA
0	1	1	1	0	0	0	0	0	0	0	1	0	0	1	1	1	0	1	1	0	0	1	1	1	0	0	0	1	9.8	4.06	263	12.9	139	3.8	7.8	133	13	11.8	1	12	0.6	63	73.25	86	13	100	36.39	7
1	1	0	0	1	0	0	0	0	0	1	0	1	1	2	1	0	0	0	0	0	0	0	0	0	0	0	0	1	11.8	3.87	196	14.9	141	3.9	7.4	161	14	16.1	1.5	24	1.7	79	49	87	20	100	37.67	NA
0	0	0	1	0	0	0	0	0	0	1	1	0	1	1	3	0	0	0	0	0	0	1	0	0	1	0	0	1	14.5	3.78	69	13.4	143	4	8.3	116	12	13.1	1.2	23	1.3	55	77.5	73	25	99	38.39	14
0	1	0	1	1	0	0	0	0	0	0	1	0	1	1	3	1	0	0	1	0	0	1	0	0	1	0	0	1	8.3	3.32	88	14.7	143	4.2	7.4	105	17	13.2	1.2	18	0.6	57	92.4	90	16	100	37.17	NA
0	0	1	0	1	0	0	1	0	0	0	0	0	0	2	1	0	0	0	0	0	0	1	1	0	0	0	0	0	7	4.21	196	13.4	138	3.8	8.9	113	15			13	0.7	54	125	83	23	97	36.89	NA
0	1	0	0	0	0	0	0	0	0	0	0	0	0	1	1	0	0	0	0	0	0	1	0	0	0	0	0	0	8.7	4.03	200	12.8	137	4	8.8	95	10	12.5	1.2	9	0.7	40	78.8	87	9	98	36.56	14
0	1	0	0	0	1	0	0	0	1	0	0	0	0	2	1	0	0	0	1	0	0	1	1	1	0	0	0	1	13.8	3.75	320	14	133	3.4	8.6	223	14	12.5	1.1	11	0.6	57	60	105	14	91	38.11	14
0	1	0	0	1	1	0	1	0	0	0	1	0	1	2	3	1	0	0	1	0	0	1	0	1	0	0	0	1	8.6	3.48	199	12.5	138	3.7	8.2	226	15	12	1.1	16	0.7	92	57.8	80	17	99	37.67	14
0	0	0	0	1	0	0	0	0	0	0	0	0	0	2	3	0	0	0	0	0	0	1	0	0	0	0	0	0	8.7	3.49	269	14.6	137	3.7	8.3	91	10	12.6	1.1	5	0.3	75	55	65	16	99	37.44	NA
0	0	0	0	1	0	0	0	0	1	0	0	0	1	2	3	0	0	0	0	0	0	1	0	0	0	0	0	0	5.6	3.97	193	12.6	146	5.2	10.1	105	14	12.7	1.2	18	1.2	72	53.1	56	16	100	36.5	12
0	0	0	0	0	0	0	0	0	1	0	0	0	0	2	3	0	0	0	1	0	0	1	0	0	0	0	0	1	9	4.04	315	12.7	138	4	9.4	101	14	11.2	1	9	0.6	67	57.5	109	14	96	36.72	14
0	1	0	0	0	0	0	0	0	0	0	0	0	1	1	3	0	0	0	0	0	0	0	0	0	1	0	0	1	5	3.59	99	12.2	135	3.9	7.7	94	11	13.2	1.2	8	0.5	48	73.5	96	26	97	36.67	12
0	1	0	0	0	0	0	0	0	0	1	1	0	1	1	3	0	0	0	1	0	1	1	0	0	1	0	1	1	24.6	4.51	192	13.2	149	4.5	7.2	184	14	11	1	8	1.3	40	70.3	90	22	96	36.5	6
0	0	0	0	0	0	0	0	0	0	0	0	0	0	2	1	0	0	0	0	0	0	1	0	0	0	0	0	0	8.2	2.48	152	12.6	140	3.7	6.4	173	9	14.2	1.2	7	0.5	65	55.9	53	10	97	36.72	14
1	1	0	0	1	0	0	0	0	0	0	0	0	0	2	3	0	0	0	1	0	0	0	0	0	0	0	0	1	18.6	3.93	237	13.5	142	3.4	9.2	187	15	12.6	1.2	11	1	66	80.1	85	15	97	36.78	NA
0	1	1	0	1	1	1	0	0	0	1	0	1	1	1	1	1	0	0	1	0	0	1	1	1	0	0	0	1	8.2	3.91	234	14	139	4	8.9	185	17	15.8	1.5	15	1	73	113	83	18	100	36.56	NA
0	1	0	0	0	0	0	0	1	0	1	1	0	1	1	1	0	0	0	0	0	0	1	0	0	0	0	0	0	10.4	4.1	249	13.2	138	4.3	9	93	13	11.8	1.1	19	1.1	92	69.5	76	13	96	36.56	14
1	0	1	0	1	0	1	0	0	1	1	0	0	0	2	3	0	0	0	1	0	0	0	0	1	0	0	0	1	11.7	3.16	147	13.6	142	3.5	8.4	133	15	22.6	2.1	17	0.9	85	55.13333333	50	10	95	35.67	12
0	1	0	0	1	0	0	0	0	0	0	0	0	0	2	3	0	0	0	0	0	0	1	0	1	0	0	0	0	6.6	3.89	248	13.7	144	3.8	8.8	93	14			30	0.8	91	72.3	102	13	93	36.83	NA
0	1	0	0	1	0	0	0	0	0	0	0	0	0	1	3	1	0	0	1	1	0	1	0	1	1	0	0	1	7.5	2.73	153	12.6	125	4.5	8.3	186	14	12.9	1.1	6	0.9	43	87	67	30	100	36.22	NA
0	1	0	0	1	1	0	0	0	0	0	0	0	0	1	3	1	0	0	1	0	1	0	0	1	1	0	1	1	9.5	2.35	34	14.7	138	2.8	7.6	196	18	14	1.2	40	1.5	62	103.9	46	16	100	36.11	NA
0	1	0	0	0	0	0	0	0	0	0	1	0	1	1	3	0	0	0	0	0	1	1	1	0	0	1	0	0	25.4	3.76	373	13.2	136	5.3	8	110	9	13.9	1.3	21	1.4	32	98	64	24	100	37.11	NA
1	1	0	0	1	0	0	0	0	0	0	1	1	0	2	3	0	0	0	0	0	1	0	0	0	0	0	0	0	13.2	2.53	62	13.9	138	3.4	7.3	310	16	16.7	1.5	13	0.7	75	73.6	104	19	100	30.11	NA
0	1	1	0	1	1	1	0	0	0	0	1	0	1	1	1	0	0	1	1	0	1	1	1	1	1	0	0	1	13.9	3.56	269	12.9	137	3.7	9.2	218	26	11.9	1.1	14	0.8	87	70	115	20	100	35	NA
0	0	0	1	0	0	0	0	0	0	0	0	0	0	1	3	0	0	0	0	0	0	1	0	0	0	0	0	1	7.8	4.33	206	12.1	143	3.5	9.2	83	15	12.3	1.1	12	0.9	29	85.95	90	20	100	37.06	14
0	1	1	0	1	0	0	0	0	1	0	0	0	0	1	1	0	0	0	1	0	0	1	1	0	1	0	0	0	11.2	3.72	302	16.1	140	4	9.4	127	12	11.2	1	12	0.7	79	66.9	97	25	98	36.83	14
0	0	0	0	1	0	1	0	0	0	0	1	0	0	2	1	0	0	0	1	0	0	0	0	1	0	0	1	0	8.2	3.18	271	14	144	4.6	8.4	140	15	14.1	1.2	22	1	92	78	88	20	96	35.33	12
0	0	0	0	0	0	0	0	0	0	0	0	0	0	2	3	1	0	0	0	0	0	1	0	0	0	0	0	0	12.1	3.79	223	12.3	137	3.3	7.5	105	14	13.1	1.1	7	0.5	25	50	74	12	100	35	14
0	0	0	0	1	0	0	0	0	0	0	0	0	0	2	1	0	0	0	1	0	0	0	0	0	0	0	0	1	7.9	3.25	419	14.3	131	3	9.1	98	14	11.3	1	16	0.6	91	34.5	91	12	96	36.56	9
0	1	0	1	1	0	0	0	0	0	0	0	1	1	1	3	0	0	0	1	0	0	1	1	0	1	0	0	1	14.3	4.23	242	12.8	130	3.4	7.8	105	15	12.5	1.2	6	1.1	43	97.1	100	21	94	37.22	13
0	1	0	0	1	0	0	0	0	0	1	1	0	1	1	1	0	0	0	1	0	1	1	0	1	0	0	0	0	8	3.93	164	12.4	132	3.9	8.2	309	15	11.6	1.1	11	1.1	48	91.3	70	22	100	37.72	NA
0	1	0	0	1	0	0	0	0	0	0	0	0	0	2	3	0	0	0	1	0	0	0	0	0	0	0	0	0	8.8	4.01	270	13.4	141	4.6	8.9	105	12	12.7	1.2	12	0.8	44	96.8	110	12	98	37.06	NA
0	0	0	0	0	0	0	0	0	0	0	0	1	1	2	3	0	0	0	0	0	0	1	0	0	1	0	0	1	11.1	3.11	203	15	143	3.9	8	90	15			6	0.9	47	48	114	23	100	36.83	10
0	0	0	0	1	0	0	0	0	0	0	0	0	0	1	1	0	0	0	0	0	0	1	0	0	0	0	0	0	9.5	5.45	196	16.9	142	4.5	8.8	127	14	12.5	1.2	18	0.8	87	68.5	106	20	99	36.61	NA
0	1	0	0	0	0	0	0	0	0	1	1	0	0	2	2	1	0	1	1	1	1	1	0	1	0	0	0	1	8.3	2.44	242	13.2	140	4.3	8.3	128	18	13.3	1.1	18	1.1	68	69	85	22	100	37.61
0	1	0	0	0	0	1	0	0	0	1	1	1	1	1	3	1	0	0	1	0	1	1	0	1	1	0	0	1	3.2	4.47	215	14.7	138	3.7	6.9	107	23	11.9	1.1	33	0.8	44	62.8	77	30	89	37.28	NA
0	0	0	0	0	0	0	0	0	0	0	0	0	0	2	3	0	0	0	0	0	0	1	0	0	0	0	0	0	7.8	3.81	226	12.1	139	3.9	8.4	102	8	10.9	1	17	0.6	58	90.4	81	17	95	36.94	14
0	1	1	0	1	1	0	0	0	0	0	1	0	1	1	1	0	0	0	1	0	0	1	0	0	1	0	0	1	8.7	3.23	165	14.2	139	3.8	8.6	230	24	15.2	1.3	8	0.8	60	82.1	102	13	98	35.78	13
0	1	1	0	0	0	1	0	0	0	0	0	0	1	2	1	0	0	0	0	0	1	1	0	1	1	0	0	0	9.5	3.39	289	13.9	126	5.1	8.6	77	12	11.7	1.1	11	0.8	72	83.9	71	14	91	37.33	13
0	1	0	0	1	0	0	0	0	0	0	1	0	1	1	3	0	0	1	1	0	1	1	0	1	0	0	1	0	15.7	3.55	162	12	142	4.7	8.1	165	16	13.5	1.2	14	1	26	72.2	61	20	100	37.44	NA
0	0	0	0	0	0	0	0	0	0	0	0	0	0	1	3	0	0	0	1	0	0	1	0	0	1	0	0	1	6	3.54	282	14	137	4.7	8.5	81	13	11.8	1.1	12	0.9	64	72.9	108	24	97	36.39	NA
0	1	0	0	1	0	0	0	0	0	0	0	0	1	1	1	0	0	0	0	0	0	1	1	0	0	0	0	1	10	4.29	192	12.8	143	4.7	9	161	13	11.5	1.1	9	1.1	46	94.7	105	16	98	36.78	14
0	1	0	0	1	0	0	0	0	0	1	1	1	1	1	1	0	0	0	1	0	1	1	0	1	1	0	0	1	5.7	3.15	163	11.8	137	5.3	9.4	126	9	11.5	1.1	32	1.1	78	94	93	24	98	36.78	12
0	0	0	0	1	1	0	0	0	0	0	0	0	0	1	1	0	0	0	0	0	0	1	0	0	0	0	0	1	13.9	5.07	220	12.7	142	4.9	8.9	154	23	12.9	1.2	20	1	53	106.4	91	25	94	37.28	NA
0	1	0	0	0	0	0	0	0	0	0	0	0	0	2	3	0	0	0	1	0	0	1	0	0	0	0	0	0	12.5	3.65	326	14	137	3.7	9.5	146	18	12.2	1.1	8	0.6	85	54.1	87	19	94	36.72	NA
0	1	0	1	1	0	0	0	0	0	0	0	0	0	1	2	0	0	0	0	0	0	1	1	0	0	0	0	1	7.5	3.78	228	14.7	142	4.6	8.8	62	11	11.4	1.1	15	0.7	78	68.4	88	33	100	36.44	11
1	1	0	0	0	0	0	0	0	0	0	0	0	0	1	3	1	0	0	1	0	1	1	0	0	0	0	0	0	13.4	4.04	221	13.5	152	4.1	9.4	108	22	10.8	1	11	1	60	59.5	82	27	100	36	NA
0	1	1	0	0	1	0	0	1	0	0	1	0	1	2	3	0	0	0	1	0	0	1	1	1	0	0	0	0	13.9	3.63	281	12.9	142	4.3	9.2	165	15	11.8	1.1	28	1.7	76	69	137	16	100	37.78	NA
0	0	0	0	1	0	0	0	0	0	0	0	0	0	2	1	0	0	0	0	0	0	1	0	1	0	0	0	1	12.6	3.67	256	12.7	131	4.7	8.5	141	17	13.8	1.3	17	0.9	74	57.1	73	19	100	36.72	NA
1	0	0	0	0	0	1	0	1	0	1	0	0	0	1	3	0	0	0	1	0	0	1	0	1	0	0	0	0	9.9	3.33	152	15	137	4.3	8.9	156	15	19.4	1.8	44	1.8	86	65.5	99	22	94	37.89	7
0	0	0	0	0	0	0	0	0	0	0	0	0	0	1	3	0	0	0	0	0	0	0	0	0	0	0	0	0	9.3	4.58	269	12.9	138	4.5	9.4	106	14	13.4	1.2	8	1.2	38	72	112	33	100	36.94	14
1	1	1	0	0	1	1	1	1	0	0	1	1	0	1	1	0	0	0	0	0	1	0	0	1	0	0	0	0	25.6	4.54	209	15.5	141	5.9	9.7	338	19	17.1	1.6	79	3.5	70	97.05	98	19	100	36.61	NA
1	1	0	0	0	0	0	0	0	0	1	1	0	1	1	1	0	0	1	0	0	1	1	1	1	0	0	0	1	17.9	4.38	171	12.6	140	4.9	9	134	14	13.1	1.2	28	0.8	77	70.6	99	24	100	36.17	3
0	1	0	0	0	0	0	0	0	1	0	0	0	0	2	1	0	0	0	0	0	0	1	1	0	0	0	0	0	8	4.09	298	12.7	139	3.9	8.6	97	15	12.9	1.1	12	0.6	72	78	73	19	100	36.44	NA
0	0	0	0	0	0	0	0	0	0	0	0	0	1	1	3	0	0	0	1	0	0	1	1	0	0	0	0	1	12.6	3.96	199	13.2	138	4.1	8.6	154	16	12.1	1.1	18	0.8	72	68.3	93	25	98	37.28	13
0	1	1	0	0	0	0	0	0	0	1	1	0	0	1	1	0	0	0	0	0	0	1	0	1	0	0	0	0	6.8	3.33	84	13.6	137	3.9	8.5	101	15	19.2	1.8	16	1.1	85	110.9	91	16	96	38.28	14
0	0	0	0	1	1	0	0	0	0	0	0	1	1	1	3	0	0	0	1	0	0	0	0	0	0	0	0	0														63	76.2	121	19	99	36.56	7
0	1	0	0	0	0	1	0	0	0	1	1	0	1	2	3	0	0	0	0	0	0	1	0	0	0	0	0	1	11	3.87	133	14.9	139	4.1	9.2	99	11	12.7	1.2	10	0.5	66	45.5	86	24	99	36.56	12
0	0	0	0	0	0	0	0	0	0	0	0	0	0	1	1	0	0	0	0	0	0	0	0	0	0	0	0	0	10	4.47	208	13.7	137	4.5	8.5	109	13	11.2	1	14	1	57	82	86	14	92	37.17	14
1	1	0	0	1	0	0	0	0	0	0	0	0	0	1	3	1	0	0	0	0	0	0	0	0	0	0	0	1														87	80.3	73	15	100	36.11	NA
1	1	0	0	1	0	0	0	0	0	1	0	0	1	1	1	0	0	0	0	0	1	1	0	1	1	0	0	0	13.1	3.05	292	12.8	133	4	8.8	138	18	13.7	1.3	47	1.4	85	95	77	34	91	38	9
0	1	0	0	0	1	0	0	1	0	0	1	0	0	2	3	0	0	0	1	0	0	1	0	0	0	0	0	0	7.4	3.5	278	13.8	140	4.2	8.5	224	10	13.7	1.3	23	1.6	69	87	77	19	99	37.22	12
1	1	1	1	1	0	0	0	0	0	1	1	0	1	1	3	0	0	0	1	0	0	1	0	1	1	0	0	1	12.8	3.51	129	14.6	138	3.8	8.8	110	11	15.2	1.4	10	0.8	89	68.2	70	15	99	37.5	13
0	1	0	0	1	0	0	0	0	0	0	0	0	0	1	1	0	0	0	0	0	0	0	0	0	0	0	0	1	8.2	3.04	228	16.2	145	4.1	7.9	131	10	13.4	1.1	12	0.8	86	70	80	22	98	37.17	NA
0	0	1	0	0	1	1	1	0	0	0	1	0	0	2	3	0	0	0	1	0	1	1	0	1	0	0	0	0	15.5	4.24	193	15.9	140	3.9	8.3	113	16	14.8	1.4	28	1.1	76	66.7	86	28	96	37.06	14
0	0	0	0	0	0	0	0	0	0	0	1	0	1	1	3	0	0	0	0	0	0	1	0	0	0	0	0	0	15	3.32	200	12.5	146	4.2	7.9	95	16	12.3	1.1	10	0.7	22	66.7	80	13	100	36.83	10
0	0	1	0	0	0	0	0	1	0	0	0	0	1	1	1	0	0	0	1	0	0	1	0	0	1	0	1	0	2.8	2.46	101	15.3	143	4	7.8	78	13	14.2	1.3	32	2.2	83	62.1	77	16	100	36.67	9
0	0	0	0	0	0	0	0	0	0	0	0	0	0	1	1	0	0	0	0	0	0	1	0	0	0	0	0	1	13	4.19	276	13	142	4	9.4	109	16	12.7	1.1	17	1.3	44	88	69	21	100	36.89	14
0	1	0	0	1	1	0	0	0	1	0	1	0	1	2	3	0	0	0	1	0	0	1	0	0	0	0	0	0	15.7	4.12	259	13.1	135	4	9.8	326	18	11	1	15	0.6	91	76.5	69	19	92	37.83	10
0	1	1	0	1	0	0	0	0	0	0	0	0	1	1	1	0	0	0	1	0	0	1	0	0	0	0	1	0	12.3	3.08	201	13.2	139	4.2	7.7	177	8	10.9	1	13	1	65	90	88	20	98	36.5	14
0	1	0	0	1	0	0	0	0	0	1	1	0	1	2	3	1	0	1	1	1	0	1	0	1	0	0	0	1	9.9	3.72	279	12.4	140	3.5	8.9	155	17	12.3	1.1	20	0.7	77	63	91	27	93	37.39	11
0	0	1	0	0	0	0	0	0	1	0	0	0	0	1	3	0	0	0	0	0	0	1	0	0	0	0	0	0	6.2	4.03	190	14.1	140	3.1	7.5	103	13			8	1	37	126.85	78	26	100	37.72	NA
0	1	0	0	0	0	0	0	0	0	1	1	0	0	1	3	1	0	1	1	1	1	1	0	0	0	0	0	1	12.5	3.9	339	12.8	141	4	8.4	154	12	13.1	1.1	22	1	23	76	90	23	99	38.5	NA
1	1	0	0	1	0	0	0	0	0	0	1	0	1	1	1	1	0	0	1	1	1	1	0	1	1	0	1	1	15.6	3.9	144	15.5	137	4.6	9.2	286	20	11.1	1	18	1.3	40	168.6	105	24	100	37.28	NA
0	1	0	0	0	0	0	0	0	0	0	0	0	1	1	3	0	0	0	1	0	0	0	0	0	0	0	0	1	12.6	4.42	388	16.5	135	4.3	8.7	111	13			14	0.7	38	74.7	106	20	92	36.83	13
0	0	0	0	0	0	0	0	0	0	0	1	0	0	1	1	1	0	0	0	0	0	1	0	0	0	0	0	1	9.9	5.92	179	14.8	136	4.2	7.7	128	17	11.8	1.1	19	0.6	68	53	95	19	100	36.56	11
0	1	0	0	1	0	0	1	0	0	0	0	0	1	1	1	0	0	0	1	0	0	1	0	1	0	0	0	0	10.7	3.78	164	13	141	3.9	9.3	145	18	18.3	1.7	15	0.8	80	79	104	20	92	37.28	14
0	0	0	0	1	0	1	0	0	0	1	0	0	0	2	1	0	0	0	1	0	0	0	1	1	0	0	0	0	8.4	1.81	181	22	140	4.2	8.4	80	9	14.7	1.3	25	0.9	89	57	55	23	100	35.78	NA
0	1	1	0	1	0	0	0	0	0	0	0	0	0	1	3	0	0	0	1	0	1	1	0	0	0	0	0	0	5.5	3.93	205	13.7	144	4.8	8.9	86	12	11.7	1.1	31	1.4	84	81.8	85	15	100	36.56	NA
0	1	0	0	1	1	1	0	0	0	0	1	0	1	1	1	1	0	0	1	0	0	1	0	1	0	0	0	1	9.7	3.74	173	14.3	138	3.9	8.8	179	14	12.4	1.1	18	0.9	67	138.5	81	13	99	37.22	NA
0	1	0	0	1	0	0	0	0	0	0	0	0	0	1	3	0	0	0	1	0	0	1	0	0	0	0	0	0	13.3	3.66	254	12.5	133	4	8.1	131	14	12.3	1.1	18	0.8	91	63.5	107	24	96	36.11	13
0	0	0	0	1	1	0	0	0	0	0	0	0	1	2	3	1	0	0	1	0	0	1	0	0	0	0	0	1	12	3.34	313	15	126	3.7	8.3	212	18			13	0.6	75	44	77	18	100	38.22	12
0	0	0	0	1	0	0	0	0	0	1	1	0	1	1	3	0	0	0	1	0	0	1	0	0	0	0	0	1	10	4.58	201	13.1	137	3.8	8.4	117	14	14.6	1.4	16	1	63	95.2	90	17	99	39.11	11
0	1	0	0	0	0	0	0	0	0	0	1	0	0	1	3	0	0	0	0	0	0	1	0	0	0	0	0	0	12.7	3.9	240	13.4	134	4	8.5	147	14	12.7	1.1	11	0.8	20	73	91	19	100	36.67	NA
0	1	0	0	0	0	0	0	1	0	0	1	1	1	1	3	0	0	0	0	0	1	1	0	1	1	0	0	1	12.31	3.54	199	15.7	106	3.3	6	1456	14	15.7	1.4	43	1.9	64	86.3	84	25	100	36.67	NA
1	0	0	0	0	0	0	0	0	0	0	0	0	0	2	3	1	0	0	0	1	0	0	0	0	0	0	0	1	12.4	3.9	280	13.5	139	3.6	9.1	201	19			18	0.8	92	46	82	19	96	36.94	12
0	0	0	0	1	0	0	0	0	0	0	0	0	1	2	1	0	0	0	0	0	0	1	0	0	1	0	0	1	12.6	3.87	268	14.5	143	4.2	9	104	18	10.2	0.9	15	0.8	71	53.4	80	18	99	36.61	11
0	1	0	0	0	0	0	0	0	0	1	1	0	0	1	3	1	0	0	1	1	0	1	0	0	1	0	0	0	11.9	3.54	213	13.2	142	3.8	8	162	15	14.9	1.3	6	0.9	43	65	85	22	100	37.06	3
0	1	0	0	0	0	0	0	0	0	0	1	0	0	1	3	0	0	0	0	0	0	1	0	0	0	0	0	0	15.4	4.59	268	12.7	139	3.6	7.3	123	10	12.2	1.1	7	0.8	52	90	91	16	99	37.61	8
0	1	0	0	0	0	0	1	0	0	1	1	0	1	2	3	0	0	0	1	0	1	1	0	1	0	0	1	1	14	4.81	153	14.2	146	4.2	7.6	116	20	13.1	1.2	11	0.9	33	110.45	113	47	99	36.39	NA
0	0	0	0	1	0	1	0	0	0	0	1	0	0	2	3	0	0	0	0	0	0	0	0	1	0	0	0	0	8.7	3.67	340	13.6	144	3.8	9	71	21	10.3	0.9	16	0.7	91	48.2	102	17	97	36.56	13
0	1	0	0	0	0	0	0	0	0	0	0	0	0	1	3	0	0	0	0	0	0	1	0	0	0	0	0	0	7.1	3.71	175	12.7	139	4.4	8.3	128	9	11.6	1.1	10	0.8	36	70	86	15	100	36.44	14
0	0	0	0	0	0	0	0	0	0	0	0	0	0	1	2	0	0	0	1	0	0	1	0	0	0	0	0	0	8	4.83	204	12.8	133	3.8	8.6	138	10	11.9	1.1	10	0.7	60	78.71666667	90	13	94	36.39	14
0	1	0	0	1	1	0	0	0	0	0	0	0	1	1	1	0	0	0	1	0	0	0	0	0	0	0	1	1	9	5.23	34	14	140	3.7	8.8	169	16	11.1	1	19	0.7	63	85	107	19	93	36.67	13
0	1	0	0	1	0	0	1	0	0	0	1	0	0	1	1	0	0	0	1	0	1	1	0	0	0	0	1	0	9.2	4.36	263	14.4	139	3.2	8.6	113	17	11.7	1.1	13	0.8	79	78.8	66	18	97	37.5	NA
0	1	0	0	1	1	0	0	0	0	0	0	0	0	1	3	0	0	0	0	0	0	1	0	0	0	0	0	0	8.3	2.88	112	13.9	133	5.4	8.7	177	16	12.2	1	46	1.1	66	71	99	14	100	36.11	NA
0	1	0	0	0	0	0	0	0	0	0	1	0	1	1	3	0	0	0	1	0	1	1	0	0	1	0	0	1	14.8	3.17	288	13.6	143	4.4	7.9	101	13	12.9	1.2	12	0.7	65	62.9	70	25	100	37.72	12
0	1	0	0	1	0	0	1	0	0	0	0	0	0	1	1	0	0	0	0	0	0	0	0	0	0	0	0	0	6.5	3.81	181	13.2	140	4.1	8.9	112	13	10.9	1	17	0.9	70	107.5	92	17	97	36.72	NA
0	1	1	0	1	1	0	0	0	0	0	1	0	1	2	2	1	0	1	1	0	1	1	1	1	0	0	0	1	9.8	3.15	141	13.6	141	3.4	8.9	160	12	11.9	1.1	16	0.9	81	66.6	83	27	100	36.11	NA
0	1	0	0	0	0	0	0	0	0	1	1	0	1	1	1	0	0	0	1	0	1	1	0	1	0	0	0	1	20.2	4.39	248	13.2	138	5.5	8.8	135	13	11.6	1.1	14	1.4	45	128.5333333	73	26	99	36.61	NA
0	1	0	0	1	0	0	0	0	0	0	1	0	1	1	3	0	0	1	1	0	0	1	0	0	1	0	0	1	11.1	4.23	225	13.8	146	3.7	8.4	110	12	10.3	0.9	15	1.3	53	83.8	134	15	100	39.5	9
0	0	0	0	1	0	0	0	0	0	0	1	0	0	2	1	0	0	0	0	0	0	1	0	0	1	0	0	1	10	3.13	238	14.2	139	3.5	7.4	118	15	13.5	1.2	5	0.5	60	74.1	99	14	100	36.72	14
0	1	0	0	0	0	0	0	0	0	0	1	0	0	1	3	1	0	0	1	0	0	0	0	0	1	0	0	1	6.6	2.61	52	14	139	5.7	7.7	244	10	15.1	1.4	13	1	60	87.95	86	18	100	36.33	NA
0	1	0	1	0	0	0	0	0	0	0	1	0	0	1	3	0	1	0	1	0	0	1	0	0	1	0	0	1	18.9	4.58	303	13.6	137	6	7.8	134	20	11	1	11	0.9	29	79.8	93	15	100	36.78	NA
0	1	0	0	1	0	0	0	0	0	0	0	0	0	2	3	0	0	0	0	0	0	0	0	0	0	0	0	0	6.5	4.39	146	13.5	144	4.4	9.8	96	14	11.4	1.1	12	0.5	90	81	91	32	98	36.56	14
0	0	0	0	0	0	0	0	0	0	0	0	0	0	1	3	1	0	0	0	0	0	1	0	0	0	0	0	1	12.3	5.55	187	14.4	143	3.7	9	113	14	14.3	1.2	7	1.1	22	96	72	16	87	37	7
0	1	0	0	0	1	0	1	1	0	0	1	0	0	1	1	0	0	0	0	0	1	1	0	0	0	0	0	1	10.1	3.02	163	15.6	140	4.6	8.3	126	16	14.9	1.3	18	1.1	92	44.1	90	21	95	35.89	11
0	1	0	0	1	1	0	0	0	0	1	1	0	1	1	1	0	0	1	1	0	0	1	1	1	0	0	0	0	17.3	4.98	178	13.1	145	4.6	7.6	263	22	11.4	1.1	12	1	47	81	106	27	97	37.61	NA
0	1	0	0	1	0	0	0	0	0	0	1	0	1	2	1	0	0	0	1	0	1	1	0	0	0	0	0	1	10.9	4.29	144	15.5	146	4.5	7.9	178	12	11.8	1.1	27	0.4	67	68.9	73	19	100	37.67	NA
0	0	0	0	0	0	0	0	0	0	0	0	0	0	1	3	0	0	0	1	0	0	0	0	0	1	1	0	1	7.4	4.34	142	13.6	140	3.6	8.9	137	18	12.4	1.1	12	1	60	114.6	101	15	96	37.22	14
0	1	0	1	1	0	0	0	0	0	0	1	0	1	1	3	1	0	0	1	0	0	1	0	0	0	0	0	0	8.8	5.07	203	12.6	138	4.1	9.2	125	16	12.4	1.1	17	1.2	60	77.5	103	17	99	38.22	14
0	1	0	1	1	0	0	0	0	0	0	0	0	0	1	1	0	0	0	1	0	0	0	0	0	0	0	0	1	8.2	4.6	101	12.4	139	4.2	8.6	160	16	14	1.3	4	0.6	61	91.5	93	21	93	37.72	12
1	1	0	0	0	0	0	0	0	0	0	0	0	0	1	2	0	0	0	0	0	1	0	0	0	0	0	0	0	21.6	4.93	145	13.6	145	3.3	8.7	184	31	13.2	1.2	9	1.2	62	80	103	16	95	38.39	NA
0	0	0	0	0	0	1	0	0	0	0	1	0	1	1	1	0	0	0	1	0	0	0	0	1	0	0	0	1	7.7	3.51	217	14	142	4.5	8.4	112	12	11.2	1	21	1.3	83	60.9	83	29	100	36.94	13
0	1	0	0	0	0	0	0	0	0	1	1	0	0	1	3	1	0	1	1	1	0	1	0	1	1	0	0	0	26.5	4.46	300	13.4	142	3.6	8	199	17	13.2	1.1	15	0.9	38	125	97	21	100	38.83	3
0	1	0	0	0	0	0	0	0	0	0	0	0	0	1	3	0	0	0	0	0	0	0	0	0	1	0	0	0	12.1	4.55	190	12.6	137	3.9	9.1	106	13	12.9	1.1	7	0.7	27	59.4	82	21	99	36.17	NA
0	1	1	0	1	0	0	0	0	0	0	0	0	0	1	1	0	0	0	1	0	0	0	0	0	0	0	0	0	10.4	4.95	214	14.5	138	4.3	9	98	14			16	1.5	84	60.5	90	14	96	36.61	NA
1	0	0	0	0	0	0	0	0	0	1	1	0	0	1	1	1	0	0	0	1	0	1	0	0	0	0	0	1	9.2	3.48	174	14.6	143	3.9	8.7	99	11	13.1	1.1	24	1.4	78	48.7	89	21	100	37.44	NA
0	1	0	0	1	0	0	0	0	0	0	1	0	1	2	3	1	0	1	1	0	0	1	1	1	0	0	1	1	29.7	2.46	215	13	144	4	6	178	7	14.7	1.4	12	0.5	29	55	81	15	100	35.56	NA
0	1	0	0	0	0	0	0	0	0	1	0	0	1	1	3	0	0	1	0	0	0	0	0	0	0	0	0	0	15.8	2.67	443	17.9	135	4.7	8.3	130	6	11.9	1.1	17	0.4	62	64.7	85	15	91	36.78	NA
0	1	0	0	0	0	0	0	0	0	0	0	0	0	2	2	0	0	0	1	0	0	0	0	0	0	0	0	0	4.9	3.93	189	12.6	139	3.6	8.9	91	16	11.7	1.1	13	0.6	67	72	84	18	98	36.61	14
0	0	0	0	0	0	0	0	0	0	0	0	0	0	2	3	0	0	0	0	0	0	1	1	0	0	0	0	1	21.6	3.15	116	12.9	134	4.9	7.1	121	13	13.2	1.2	16	0.8	27	63	73	18	100	36.61	NA
0	1	1	0	0	1	1	0	1	0	1	1	1	0	1	3	1	0	0	1	0	0	1	1	1	0	0	1	1	10.4	5.85	247	16.7	139	4.1	9.3	193	16	13.4	1.1	33	1.3	75	112.1	91	27	92	35.67	12
0	1	0	0	1	0	1	1	0	0	1	1	0	1	1	3	1	0	1	1	0	0	1	1	1	0	0	0	1	8.2	5.32	154	14.1	141	3.2	8.8	148	16	11.2	1	16	0.9	87	99.8	82	18	100	36.89	13
0	1	0	0	0	0	0	0	0	0	1	1	0	0	2	1	1	0	0	0	0	0	1	0	0	0	0	0	0	9.7	3.58	179	12.9	136	3.7	7.9	121	14	13.2	1.1	7	0.6	50	61.7	72	20	98	37.06	8
0	0	0	0	1	0	0	0	0	0	0	0	0	0	2	3	0	0	0	1	0	1	0	1	0	0	0	0	1	8.8	4.24	229	13.2	142	3.6	9.3	127	16	17.3	1.6	14	0.7	91	45.5	91	22	96	36.78	14
0	0	1	0	0	0	1	0	0	1	0	0	1	0	1	3	1	0	0	1	0	1	1	1	1	1	0	0	1	4.7	2.93	122	14.6	139	4	7.9	97	12	21.4	2	19	1.1	54	72.6	105	15	99	36.44	10
0	1	0	0	1	1	0	0	0	0	0	0	0	1	2	3	0	0	0	1	0	0	0	0	0	0	0	0	0	9	4.46	170	13.4	138	4	8.8	172	16	11	1	19	0.7	82	75.6	57	21	97	38.11	10
0	1	0	0	1	0	0	0	0	1	0	0	0	1	2	3	0	0	0	1	0	0	1	1	0	0	0	0	0	13.1	2.62	109	12.9	135	4.7	8.9	125	15			45	1.9	89	58	71	11	94	36.94	13
0	1	1	0	0	1	0	0	1	1	0	1	0	0	2	2	0	0	0	1	0	0	1	0	0	0	0	0	1	7.5	3.33	91	16.6	143	5.4	9.5	102	21	12.8	1.2	44	5.8	65	67.7	75	25	98	37.39	14
0	1	1	0	0	1	1	0	1	1	0	0	0	0	2	3	0	0	0	1	0	0	1	0	1	0	0	1	0	7.7	3.71	77	15.6	141	3.1	9.2	126	16	14.2	1.3	30	1.4	81	70	108	23	95	36.83	NA
0	0	0	0	0	0	0	0	0	0	0	1	0	0	1	1	1	0	0	1	0	0	1	0	0	1	0	0	1	6.8	2.7	212	13.5	141	3.6	7	105	15	14	1.2	10	0.9	50	71.35	92	20	100	34.33	NA
1	0	0	0	0	0	0	0	0	0	0	0	0	0	2	3	1	0	0	0	0	1	0	0	0	0	0	0	1	8.1	3.1	140	13.7	138	2.5	6.8	90	18	12.7	1.2	6	0.5	53	51.9	75	17	100	36.28	NA
0	1	0	0	1	0	0	0	0	0	1	0	0	0	1	3	0	0	0	1	0	0	1	0	1	1	0	0	0	11.2	3.62	266	12.9	144	3.1	7.8	117	18	12.8	1.2	10	0.9	84	52.3	71	32	95	38.72	6
1	1	0	0	0	1	0	0	0	0	0	0	0	0	1	3	1	0	0	1	1	1	0	0	0	0	1	0	1	5.8	3.9	178	17.7	132	3.4	7.9	103	15	14.6	1.4	4	0.5	61	105	56	16	100	36.5	NA
0	0	0	0	1	0	0	0	0	0	0	0	0	0	1	3	0	0	0	1	0	0	1	0	0	0	0	0	0	19.9	4.5	287	12.6	140	4.1	9	81	15	13.4	1.2	16	1	22	75.1	101	21	100	36.56	13
0	1	0	0	0	1	0	0	0	0	0	0	1	1	2	3	0	0	0	1	0	1	1	0	1	0	0	0	0	7.3	3.44	100	14.4	139	3.5	8.3	116	12	15.6	1.4	24	0.8	70	75	57	21	100	36.5	NA
0	1	0	0	0	0	0	0	0	0	0	0	0	0	2	1	0	0	0	0	0	0	1	0	0	1	0	0	1	11	3.76	240	12.5	136	5	8.6	162	8	12.3	1.1	16	0.5	79	64.3	103	19	96	37.17	NA
0	1	0	0	0	0	0	1	1	0	0	0	0	1	1	1	0	0	0	1	0	0	1	0	0	0	0	0	0	7.9	4.01	190	12.5	138	4.4	10	97	12	12.5	1.2	23	1.3	88	87.6	101	20	99	37.06	14
1	1	1	0	1	1	0	0	0	0	0	1	1	1	1	3	0	0	0	1	0	1	1	1	1	1	0	0	1	12.5	4.68	271	13.2	133	3.3	9.1	385	23	16	1.5	23	0.8	55	72.2	104	18	94	37.11	8
0	1	0	0	1	0	0	0	0	0	0	0	0	0	1	1	0	0	0	1	0	0	1	0	0	0	0	0	0	7.1	4.81	188	12.9	135	3.6	9.4	160	14	12	1.1	16	0.8	73	112	106	14	96	36.72	14
0	0	0	0	0	0	0	0	0	0	0	0	0	0	1	3	0	0	0	0	0	0	1	0	0	1	0	0	1	8.1	5.34	206	13.1	144	3.6	9.1	96	17			10	1.1	24	78.4	77	9	100	36.5	NA
0	1	0	0	0	0	0	0	0	0	0	1	0	1	1	1	0	0	0	0	0	0	1	0	0	0	0	0	0	9.4	3.85	276	14.1	137	4.4	9.5	108	17	11.7	1.1	19	0.9	84	67.7	76	23	98	37.11	13
0	1	0	0	1	0	0	0	0	0	0	0	0	0	2	1	0	0	0	0	0	0	1	0	0	0	0	0	0	5.3	3.5	166	12.7	141	3.7	8.8	93	14	12.6	1.2	7	0.6	83	60	92	11	99	37.11	14
0	0	0	0	0	0	0	0	0	0	0	0	0	0	2	1	0	0	0	0	0	0	0	0	0	0	0	0	0	9.9	4	331	12.8	144	4.4	9.2	97	20	12.2	1.1	15	0.6	71	62	76	29	96	36.83	NA
0	1	0	0	0	0	0	0	0	0	0	0	0	0	1	3	1	0	0	0	0	0	1	0	0	0	0	0	0	16.3	4.86	272	12.8	140	4.4	8.8	92	15	14.4	1.2	10	1	23	80	69	16	100	37.72	NA
0	1	1	0	1	1	0	0	0	0	1	1	1	1	1	1	0	0	0	1	0	0	1	1	1	1	0	0	1	11.9	3.21	150	14	135	4.7	7.7	142	18	13.2	1.2	35	2.8	92	65.1	70	23	99	37.61	NA
0	1	0	0	1	0	0	0	0	0	0	0	1	0	2	1	0	0	0	1	0	0	1	0	1	0	0	0	1	11.7	3.69	96	21.1	133	4.1	8.4	97	9	19.7	1.8	7	0.6	53	157.4	119	15	95	37.22	NA
0	1	0	0	1	0	0	0	0	0	0	1	0	1	2	1	0	0	0	1	1	0	1	0	1	1	0	1	1	5.9	3.31	108	16.4	139	4	8.9	114	20	11.2	1	3	0.6	52	65.16666667	107	18	100	37.39	NA
0	0	0	0	0	0	0	0	0	0	1	1	0	0	1	3	1	0	1	1	1	1	1	1	1	0	0	1	0	22.6	2.87	139	14.3	143	4.1	8.1	240	19	16.9	1.5	12	1	27	98	89	30	100	34.89	NA
1	1	1	0	0	0	0	0	0	0	1	1	0	0	1	3	1	0	0	0	0	0	1	0	1	1	0	0	1	13.4	4.96	208	14.2	143	4.3	8.3	159	14	13.4	1.1	18	1.2	77	96.1	77	17	75	35.94	13
0	1	1	0	1	0	0	0	0	0	0	0	0	0	2	1	0	0	0	1	0	0	1	1	0	0	0	0	0	9.9	4.79	260	14.3	140	4.4	8.9	122	13	11.4	1.1	16	0.5	71	76.1	87	16	98	37.06	14
0	0	0	0	0	0	0	0	0	0	0	1	0	0	1	1	1	0	0	1	0	0	1	0	0	1	0	0	1	10.2	4.58	225	11.9	137	4	8.1	145	16	11.4	1.1	8	0.9	47	80	110	8	100	37.06	11
0	1	0	0	1	0	0	1	0	0	0	0	0	0	1	3	0	0	0	1	0	0	1	0	0	0	0	0	0	16.3	3.34	210	13.1	143	3.9	7.1	95	13	20.6	1.9	11	0.8	80	97.5	94	22	100	37.33	12
0	1	1	0	1	0	0	0	0	0	0	0	0	1	1	1	0	0	0	1	0	1	1	1	1	0	0	0	0	19.5	3.38	178	15.5	136	5.8	8.3	153	18	12.2	1.1	18	0.9	82	78.45	69	14	100	36.5	11
0	0	0	0	0	0	0	0	0	0	0	0	0	0	2	3	1	0	0	0	0	0	1	0	0	0	0	0	0	10.5	3.57	265	13.4	145	3.9	7.2	95	16	12	1	6	0.8	25	68	75	14	100	36.28	13
0	0	0	0	0	1	0	1	0	0	0	0	0	0	2	3	0	0	0	0	0	0	1	0	0	0	0	0	1	7.3	4.09	332	15.3	139	5.3	7.7	143	17			9	0.5	54	63.6	107	18	95	36.06	NA
0	1	0	0	1	0	0	0	0	0	1	1	0	0	2	3	0	0	0	0	0	0	1	0	0	0	0	0	1	8.2	4.25	182	14.2	137	4.4	8.7	130	12	11.7	1.1	13	0.6	82	59.5	82	19	93	36.83	14
0	0	0	0	0	0	0	0	0	0	0	0	0	0	1	3	0	0	0	0	0	0	1	0	0	0	0	0	0	14.2	4.76	257	13	141	4.4	9.7	93	20	12.7	1.2	8	1	36	108.4	99	23	97	37.17	NA
0	1	0	0	1	0	0	1	0	0	0	0	0	0	1	1	1	0	0	1	0	0	1	0	0	0	0	0	1	6.9	3.12	101	14.2	142	3	6.7	92	9	12.8	1.2	13	0.4	88	77.2	91	17	100	36	14
0	0	1	0	1	1	0	0	0	0	0	1	0	0	1	1	0	1	0	1	0	0	0	0	0	0	0	1	0	8.8	3.8	310	14.1	136	4.3	8.2	123	16	13.8	1.3	11	0.8	74	64.75	82	17	100	37	14
1	0	0	0	0	0	0	0	0	0	0	1	1	0	2	3	0	0	0	0	0	1	1	0	0	0	0	0	1	14.1	3.76	163	13.8	139	4.2	7.1	199	11	13.7	1.3	18	0.7	71	65	71	21	100	37.11	7
1	1	1	0	0	0	0	1	0	0	0	0	0	1	1	1	0	0	0	1	0	1	1	0	1	0	0	0	0	9	3.41	126	15.4	138	4.6	8.4	60	20	11.1	1	22	1	91	47.5	90	22	94	36.67	12
0	0	0	0	0	0	0	0	0	0	0	1	0	0	1	3	1	0	0	0	1	0	1	0	0	0	0	0	0	16.1	3.83	211	13.5	138	3.3	8.7	109	15	13.6	1.2	8	0.7	33	57.8	118	24	100	36.11	13
0	0	0	0	1	1	0	0	0	1	0	0	1	0	1	3	0	0	0	0	0	1	1	0	0	0	0	0	1	25	4.65	307	12.9	144	4	7.5	232	19			18	0.8	91	69	74	26	100	37	10
0	0	0	0	1	0	0	0	0	0	0	0	0	0	1	1	0	0	0	1	0	0	1	0	0	0	0	0	0	6.5	4.5	213	12.8	143	3.7	9	120	14	12.2	1.1	17	0.7	63	134.1	97	14	95	36.67	NA
0	0	0	0	0	0	0	1	0	0	0	0	0	0	2	3	0	0	0	0	0	0	1	0	0	0	0	0	0	10.2	3.51	242	13.5	143	4.4	8.9	99	16	10.8	1	18	0.9	74	70	58	14	96	36.72	NA
0	0	0	0	1	0	0	0	0	0	1	1	0	1	1	1	0	0	0	1	0	0	1	0	1	1	0	0	1	10.1	4.69	153	12.3	141	4.7	9	201	17	12.1	1.1	19	1.5	73	90	88	16	97	38.39	12
0	1	0	0	1	1	0	0	0	0	0	0	0	1	1	3	0	0	0	0	0	0	1	1	0	1	0	0	1	5.4	2.91	119	13.9	138	3	7.1	72	13	13.4	1.2	9	0.4	57	76.5	82	13	93	36.56	9
1	1	0	0	0	0	0	0	0	0	0	1	0	0	1	3	0	0	0	1	0	1	0	0	0	0	0	0	0	19.7	4.57	221	15.1	138	4.2	7.9	158	26	11.6	1.1	14	1	39	87.9	107	12	100		NA
0	0	0	0	0	0	0	0	0	0	0	0	0	1	1	3	0	0	0	0	0	0	0	0	0	0	0	0	1	5.6	3.67	215	15	138	3.2	7.8	69	18	12	1.1	8	0.7	25	91	93	17	100	36.78	13
0	0	0	0	0	0	0	0	0	0	0	0	0	0	1	2	0	0	0	0	0	0	1	0	0	0	0	0	1	12	4.19	224	13.7	143	3.5	8.2	118	14	11.9	1	6	0.6	56	70.5	83	21	96	36.72	NA
0	1	0	0	0	0	0	0	0	0	0	0	0	0	2	1	0	0	0	0	0	0	1	0	0	0	0	0	0	6.3	3.94	197	14	140	4.4	9	114	14	12.8	1.2	16	0.8	91	71.3	79	19	95	36.5	NA
0	1	0	0	0	0	0	0	0	0	1	0	0	0	1	3	0	0	0	0	0	0	1	0	0	0	0	0	1	19.2	4.69	224	13	141	3.6	9	119	12			13	0.7	26	64.8	88	17	100	37.22	NA
0	1	0	0	0	1	1	0	1	0	1	1	0	1	1	3	1	0	1	1	0	1	1	1	1	0	0	0	1	13.7	3.5	97	15.8	141	4.1	7.1	245	15	15.5	1.4	62	1.8	87	69	122	16	97	37.22	13
0	1	0	1	0	0	0	0	0	0	1	0	0	0	1	1	0	0	0	1	0	0	1	0	0	1	0	0	1	17	3.3	173	13.5	142	4.4	7.4	192	12	13.2	1.1	22	0.9	62	71.5	84	18	100	37.28	9
0	1	1	0	1	1	0	0	0	0	0	0	0	1	1	3	0	0	0	1	0	0	1	1	0	0	0	0	0	14.1	3.24	238	12.7	139	3.5	9.5	112	19	13.5	1.2	32	0.8	87	63.2	84	17	94	37.11	12
1	1	1	0	0	0	1	1	1	0	1	1	1	0	1	3	0	0	0	0	0	1	1	0	0	0	0	0	1	26.5	3.24	246	13	140	4.7	8.5	82	21	14.7	1.4	26	2.2	93	57.8	63	17	89	36.72	4
0	1	0	0	0	0	0	0	0	0	0	1	0	0	1	3	0	0	0	1	0	1	1	1	1	0	0	1	1	11	3.46	85	14.7	143	3.8	9.2	150	14	18.4	1.7	14	0.9	77	96	60	16	100	35.28	NA
1	1	0	0	1	0	0	0	0	0	0	0	0	0	2	3	0	0	0	1	0	0	1	0	0	0	0	0	1	14.3	3.26	177	12.1	139	4.3	8.6	161	14	13.1	1.2	22	0.9	61	85	85	22	100	36.61	NA
0	0	0	0	0	0	0	0	0	0	0	0	0	1	1	3	0	0	0	1	0	0	1	0	0	0	0	0	0	20.5	5.42	222	13.7	140	4	10	109	21	11.5	1.1	12	0.9	40	83.7	105	29	98	36.83	12
0	1	0	0	1	0	0	0	0	0	0	1	0	1	1	1	1	0	0	1	0	1	1	1	1	0	0	0	1	13.6	4.63	162	13.5	138	4.5	8.2	167	19	11.9	1.1	23	1.6	58	98.7	93	16	97	37.61	NA
0	0	0	0	0	0	0	0	0	0	0	0	0	0	2	3	0	0	0	1	0	0	1	0	0	0	0	0	1	17.2	3.32	262	13.2	141	4	8.5	188	12	12.9	1.1	18	0.6	73	81.05	94	11	100	36.83	NA
0	1	0	0	0	0	0	0	0	0	0	1	0	0	1	1	0	0	0	0	0	0	1	0	0	0	0	1	0	9.3	3.1	663	14.2	145	4.3	9.2	161	38	13	1.2	19	1.1	72	86	92	15	99	36.72	13
0	1	0	0	1	0	0	0	0	0	0	1	0	0	1	3	0	0	0	1	0	0	1	0	0	0	0	1	1	10.9	3.78	123	12.3	139	3.4	8.3	148	13	11.8	1.1	11	0.6	55	85	107	27	96	36.89	14
1	1	0	0	1	1	0	0	0	0	0	1	0	0	2	1	0	0	0	0	0	1	0	0	0	0	0	1	0	23.4	3.53	161	13.6	142	4.3	8.7	428	18	24.8	2.3	26	1.3	80	75	69	10	96	36.56	NA
0	0	0	0	0	0	0	0	0	0	0	1	1	1	2	3	0	0	0	1	0	1	1	0	0	0	0	0	0	8.5	3.95	215	12	120	3.3	7.5	158	14	12.2	1.1	4	0.5	77	46.6	77	23	95	36.72	14
0	1	0	0	0	0	0	0	0	0	0	0	0	0	1	3	0	0	0	0	0	0	1	0	0	0	0	0	1	9.3	2.96	295	12.1	133	3.9	8.8	123	15			10	0.7	62	59.9	93	17	95	37.06	NA
1	1	0	0	0	1	0	1	0	0	0	0	1	0	1	3	0	0	0	0	0	0	1	0	0	0	0	0	0	7.6	4.37	186	14.1	155	3.6	10.3	427	14	11.4	1.1	34	1.1	92	51.7	79	36	93	38	6
0	0	0	0	1	0	0	0	0	0	0	1	0	0	2	1	0	0	0	0	0	0	1	0	0	0	0	0	1	5	3.08	178	12.8	146	4.2	7.7	119	11	12.9	1.1	14	0.7	86	51	64	14	100	35.28	14
0	1	0	0	1	0	0	0	0	0	1	1	0	1	1	1	0	0	0	1	0	0	1	0	1	1	0	0	1	12.4	3.92	163	12.3	141	4.4	8.8	157	18	10.5	1	12	0.7	74	85.3	105	15	100	37.28	10
1	1	0	0	0	0	1	0	0	0	0	0	0	1	2	3	0	0	0	1	0	0	1	0	1	0	0	0	1	11.7	3.55	213	16.1	138	5.3	8.2	121	16	11.4	1.1	41	1.1	91	53.8	72	12	95	36.56	14
0	1	0	0	0	0	0	0	0	0	0	0	0	0	1	1	0	0	0	0	0	0	1	0	0	0	0	0	0	14.2	5.07	225	13.2	141	3.3	8.3	99	15	13.9	1.3	10	0.6	76	72.3	90	15	96	36.89	NA
0	1	0	0	0	0	1	0	0	1	0	1	0	1	1	3	0	0	0	1	0	0	1	0	1	1	0	0	0	6.2	2.57	234	15.6	146	4	7.7	80	8	13.5	1.2	12	0.9	90	63	85	16	100	37.11	6
0	0	0	0	1	0	0	0	0	0	0	0	0	0	2	3	0	0	0	1	0	0	1	0	1	0	0	0	1	10.3	4.48	235	13.8	139	4.1	10.2	162	12	10.4	1	17	0.9	88	56.8	124	20	96	36.89	NA
0	1	1	0	1	0	0	0	0	0	0	1	0	0	1	1	1	0	0	1	0	0	0	0	0	0	0	0	1	9.7	3.8	178	13.2	135	4.3	8.6	143	13			28	0.9	89	80.3	80	98	100	36.89	NA
0	1	0	0	0	0	0	0	1	0	1	1	0	1	2	3	0	0	1	1	0	1	1	0	1	1	0	0	1	13.2	4.91	214	14.4	140	4.5	9	106	10	11.2	1	22	1.4	80	73.1	95	20	97	37.17	11
0	1	0	0	0	0	0	0	0	0	0	0	0	1	1	3	0	0	0	0	0	0	1	0	0	0	0	0	0	11.7	4.52	203	12.7	142	3.6	8.9	109	12	12.5	1.2	7	0.9	26	87.23333333	86	21	100	36.89	13
0	1	1	0	0	0	0	1	0	0	1	1	0	1	1	1	1	0	0	0	0	1	1	0	0	0	0	0	1	6.7	2.56	164	14.8	141	4.2	8.3	121	11	12.7	1.2	11	0.8	68	80	89	23	100	36.78	13
0	1	1	0	1	0	0	0	0	0	0	0	0	0	1	3	0	0	0	0	0	0	1	0	0	0	0	0	0	5.5	3.1	183	20.5	142	4.5	8.7	79	11	14.8	1.4	23	1.8	90	57.3	95	20	100	36.39	14
0	1	0	0	0	0	0	0	0	0	0	0	1	0	2	3	0	0	0	0	0	0	1	0	0	0	0	0	0	21.4	3.42	284	12.7	142	4.2	8.2	119	14	12.7	1.2	13	1.3	28	71.4	132	16	99	36.44	NA
0	1	0	0	0	0	0	0	0	0	1	0	1	1	1	3	0	0	0	1	0	0	1	0	0	1	0	0	1	12.4	3.74	274	15.1	145	4.1	8.1	99	19	10.6	1	3	0.6	62	94.15	85	22	96	36.39	NA
0	1	0	0	0	0	0	0	0	0	0	1	0	0	2	3	1	0	0	1	0	1	1	0	1	1	0	0	1	17.3	4.15	221	13.5	142	4.8	7.4	116	16	13.6	1.2	11	0.8	34	97.6	64	18	100	35.39	NA
0	1	0	0	1	1	0	0	0	0	0	0	0	1	2	3	0	0	0	1	0	0	1	1	0	0	0	0	0	9.2	3.34	252	15.1	145	3.7	9.4	168	13	13.7	1.3	16	0.8	68	88.1	109	20	100	36.72	14
0	1	0	0	0	0	0	1	0	0	0	1	0	0	2	1	0	0	0	0	0	0	1	0	0	0	0	0	1	11.1	3.38	196	13.1	136	4.4	7.8	122	14			12	0.6	53	54.2	71	15	97	37.11	14
0	0	0	0	1	0	0	0	0	0	1	1	0	1	1	3	0	0	0	0	0	0	1	0	0	0	0	0	1	13.6	4.01	200	12.7	135	3.7	7.9	92	11	13.7	1.3	12	0.8	29	97	60	13	94	36.67	NA
0	1	1	0	0	0	1	0	0	0	1	1	0	1	1	3	1	0	1	1	0	1	1	1	1	1	0	0	1	13.2	3.41	126	16.6	138	4.6	6.3	138	16	15.2	1.4	17	0.9	62	98.2	109	23	99	37.39	NA
0	0	0	0	1	0	0	0	0	0	0	0	0	1	2	3	0	0	0	1	0	1	1	0	1	0	0	0	0	10.6	2.97	389	12.9	143	4.2	9	149	12	12.4	1.1	35	0.7	83	75.5	75	21	100	36.78	NA
0	1	0	1	0	1	0	0	0	0	0	1	0	0	1	3	0	0	0	1	0	1	1	0	0	1	0	0	1	9.4	4.69	155	13.5	142	3.4	8.4	203	12	13.9	1.2	13	0.9	76	112	108	25	100	36.06	8
0	1	0	0	1	0	0	0	0	0	0	0	0	0	2	3	0	0	0	1	0	1	1	0	1	0	1	0	0	10.7	3.01	110	15	139	3.1	8.6	149	16	16.3	1.5	18	0.7	92	72.43333333	77	20	100	36.28	NA
0	0	0	0	1	0	0	0	0	0	0	0	0	0	1	1	0	0	0	0	0	0	1	0	0	0	0	0	0	8.2	5.01	208	13.3	142	4	10.4	118	13	11.8	1.1	16	1	61	98	94	14	99	36.61	NA
0	0	0	0	0	0	0	0	0	0	0	0	0	0	1	3	0	0	0	0	0	0	0	0	0	0	0	0	0	9.2	4.26	262	13.5	136	3.9	9.2	75	13			8	0.8	23	72.4	79	11	100	37.17	NA
0	1	1	0	1	0	0	0	0	0	0	0	0	0	1	1	0	0	0	0	0	0	1	0	0	0	0	0	1	7.1	3.62	142	14.1	138	3.5	8.7	111	10	12.9	1.2	7	0.8	73	99.8	77	13	95	36.67	14
0	1	1	0	0	0	1	0	0	0	0	0	0	0	1	3	0	0	0	0	0	0	1	1	0	0	0	0	0	3.6	3.26	181	17.1	148	3.7	8.7	105	10	13.2	1.2	17	1.1	73	112	113	24	93	36.56	NA
0	0	0	0	1	0	0	0	0	0	0	1	0	0	2	1	0	0	0	1	0	0	1	0	0	0	0	0	0	7.6	3.65	241	13.6	140	5.2	9.3	179	14			26	1.2	68	77.7	106	25	100	36.44	13
0	1	0	0	0	0	0	0	0	0	0	1	0	0	2	3	0	0	0	1	0	0	1	0	0	0	0	1	0	7.8	3.62	305	13.6	141	3.6	9.2	108	9	12.1	1	13	0.5	91	50.5	73	15	99	35.5	10
0	1	0	0	1	0	0	0	0	0	1	1	0	1	2	3	0	0	0	1	0	1	1	0	0	1	1	0	0	12	3.39	137	14.6	138	4	8.4	86	11	33.6	3.1	17	0.6	57	50.65	81	9	100	36.83	NA
0	1	0	0	0	0	0	0	0	0	0	0	0	0	2	1	1	0	0	0	0	0	0	0	0	0	0	0	0	8.5	3.85	368	13.1	142	4	8.5	117	12	12.1	1	10	0.7	48	72.55	71	12	100	36.78	14
0	1	0	0	0	0	0	0	0	0	0	0	0	1	1	3	0	0	0	0	0	0	1	0	1	0	0	0	0	11.1	4.54	203	13.6	141	4.2	8.1	116	12	12.3	1.1	12	1	23	68.85	86	16	100	36.78	NA
0	0	1	0	1	0	0	0	0	1	0	0	0	0	1	1	0	0	0	0	0	0	0	0	0	0	0	0	0	6	4.43	121	14.1	142	4.1	9	91	12	10.4	1	24	1	79	88.7	99	9	98	36.61	NA
0	1	0	0	0	0	0	0	0	0	1	1	0	0	1	3	1	0	0	0	0	0	1	0	1	0	0	0	1	16.8	3.75	197	13.1	136	3.4	6.7	108	10	13.6	1.2	11	0.7	24	83.1	91	19	100	37.22	NA
0	1	0	0	0	0	0	0	0	0	0	0	0	0	2	3	0	0	0	0	0	0	1	0	0	0	0	0	0	7.3	3.92	158	12.7	140	4.2	9.3	113	15	11.7	1.1	9	0.9	79	60	69	11	100	36.56	NA
0	1	0	0	0	0	0	0	0	0	1	1	0	0	2	3	1	1	1	1	1	0	1	0	0	0	0	0	1	18.2	3.13	295	14	137	4.4	7.8	170	13	13.6	1.2	7	0.8	23	82.5	67	18	100	38	6
0	1	0	1	0	0	0	0	0	0	1	1	0	0	1	3	1	0	0	0	0	0	1	0	1	0	0	0	0	9.8	3.86	166	14.4	139	4	7.6	126	12	12.1	1	15	0.6	53	115.5	72	19	91	38.28	7
0	1	1	1	0	0	0	0	1	0	1	1	1	1	1	1	0	0	0	1	0	0	1	0	1	1	0	0	0	4.7	2.74	57	17.3	123	3.6	8.3	82	15	15.8	1.5	5	0.6	75	83.4	79	22	98	36.89	13
0	1	1	0	0	1	1	0	0	0	1	0	0	1	1	1	0	0	0	1	0	0	1	1	1	0	0	0	1	8.8	3.24	192	12.9	136	4.2	9	172	12	12.2	1.1	35	1.5	83	65	67	18	87	37.11	9
0	1	0	0	1	0	0	0	0	0	0	0	0	1	1	3	0	0	0	1	0	1	1	0	0	0	0	0	1	4.4	3.36	144	13.7	140	4.1	8.3	107	8	11.7	1.1	14	0.8	57	87.43333333	95	20	99	37.22	NA
0	0	0	0	1	0	0	1	0	0	0	1	0	0	1	1	0	0	0	0	0	0	1	0	0	0	0	0	0	5.5	4.25	174	14	141	4.3	8.7	109	13	11.8	1.1	15	0.7	79	102.5	71	16	100	36.67	14
0	1	0	1	0	0	0	0	0	0	0	1	0	1	2	1	0	0	0	1	0	0	1	0	0	0	0	0	1	8.7	2.08	394	15	133	4.3	7.2	104	21	11.1	1	82	6.7	77	65	62	18	92	37.67	7
0	0	0	0	0	0	0	1	0	1	1	0	0	0	2	3	0	0	0	0	0	1	1	0	0	1	0	0	0	15.2	3.3	175	13.2	139	4.9	8.7	170	16	12.9	1.2	17	0.8	82	54.4	84	21	94	36.72	NA
0	1	0	0	0	0	0	0	0	0	0	0	0	1	1	3	0	0	0	0	0	0	1	0	0	0	0	0	0	10.8	3.93	182	12.4	139	4.9	7.9	155	15	13.9	1.3	11	0.9	21	65.5	81	18	100	36.5	NA
0	0	0	0	0	0	0	0	0	0	0	0	0	0	1	2	1	0	0	1	0	0	0	0	0	1	0	0	1	11.8	4.06	170	13.3	145	3.9	7.7	76	17	12.4	1	15	0.7	52	57	98	15	100	36.89	14
0	1	0	0	0	0	0	0	0	0	0	1	1	1	1	3	0	0	0	0	0	0	1	0	0	1	0	0	1	14.3	4.93	87	14.3	131	4.1	9.2	124	18	15.1	1.4	17	1.1	63	98	105	15	96	37.67	11
0	0	0	0	0	0	0	0	1	0	0	0	0	0	2	1	0	0	0	0	0	0	1	0	0	0	1	0	0	5	3.51	182	12.8	144	3.2	8.2	112	12	16.8	1.5	11	0.5	82	77.3	82	14	94	36.39	NA
0	1	0	0	0	0	0	0	0	0	0	0	0	0	1	3	1	0	0	0	0	0	1	0	0	1	0	0	1	9.9	4.16	179	13	140	4	7.7	124	14	13.8	1.2	12	0.8	41	76.2	67	17	100	37.44	10
1	1	0	0	0	0	0	0	0	0	1	1	0	0	2	3	1	1	0	0	1	1	1	0	1	0	0	0	1	21.1	5.04	270	13.9	142	3.8	9	127	14	12.5	1.2	10	0.8	24	110.6666667	62	23	100	35.5	NA
0	1	1	0	1	0	0	0	0	0	0	0	0	1	1	1	0	0	0	1	0	0	1	0	0	0	0	0	1	5.4	4.28	114	12.5	143	3.7	8.4	85	15	12.9	1.2	21	1.1	91	67.5	72	37	100	36.83	13
0	1	1	0	1	0	0	0	0	0	1	1	0	1	1	3	0	0	1	1	0	1	1	1	1	0	0	0	1	14.8	3.08	139	12.7	135	5.5	8.3	184	20	17.6	1.6	12	0.7	57	75.7	88	19	100	38.83	NA
0	0	0	0	1	0	0	1	0	0	0	0	0	0	2	1	0	0	0	1	0	0	0	0	1	1	0	0	1	20.1	4.05	333	12.8	128	3.4	8.7	194	17	13.7	1.2	5	0.5	61	47.2	93	18	97	35.78	13
0	1	0	0	0	0	0	0	0	0	0	1	0	1	1	1	0	0	0	1	0	1	1	0	1	1	0	0	1	17.4	4.41	224	13.6	141	4.7	8	116	16	11.9	1.1	14	0.9	54	80	99	22	99	37.28	NA
0	0	0	0	0	0	0	0	0	0	0	0	0	0	1	3	1	0	0	0	0	0	0	0	0	0	0	0	0	12.9	3.97	278	12.8	142	3.8	7.6	103	14			10	0.7	24	79.6	86	20	100	37	14
0	0	0	0	0	0	0	0	0	0	0	0	0	0	1	1	0	0	0	0	0	0	1	0	0	0	0	0	0	11.1	4.65	167	12.6	142	3.8	8	98	17	11.7	1.1	19	1.1	55	77.2	82	17	99	36.83	NA
0	1	0	0	1	0	0	0	0	0	0	1	0	0	1	3	0	0	0	1	0	0	1	0	0	1	1	0	1	17.1	2.05	190	16.5	133	6.6	7.8	127	13	22.6	2.1	25	1.5	51	106.8	65	32	100	36.83	14
0	1	0	0	1	0	1	1	0	0	0	1	0	1	1	1	1	1	0	1	0	0	1	0	1	0	0	0	1	5.2	2.09	185	18.3	139	3.8	8.6	103	10	16.2	1.5	15	0.6	84	72	73	20	98	37.22	NA
1	1	0	0	1	0	0	0	0	0	0	0	0	0	1	3	1	0	0	1	0	0	0	0	1	0	0	1	1														91	77.1	91	14	100	36.78	10
0	1	0	0	0	0	0	0	0	0	0	1	0	0	2	3	0	0	0	0	0	0	1	0	0	0	0	0	1	9.5	4.52	204	13.3	137	3.8	9.6	135	12	11.8	1.1	9	0.7	53	74.2	63	14	100	37.11	14
0	1	0	0	1	1	0	0	0	1	0	0	0	0	1	1	0	0	0	1	0	0	1	0	0	0	0	0	0	17.7	4.87	295	14	132	4.9	8.7	452	17	11.5	1.1	19	1.2	51	93	99	33	89	37.06	14
0	0	0	0	0	0	0	0	0	0	1	0	0	0	1	3	1	0	0	0	0	0	1	0	0	0	0	0	1	13.2	4.26	218	13.2	143	3.5	9.1	97	12	13.9	1.2	10	0.9	28	67.7	174	16	100	36.72	NA
0	1	0	0	0	0	0	0	0	0	0	1	0	1	1	3	0	0	1	1	0	1	1	1	1	0	0	1	1	13.3	3.81	157	12.7	136	4.5	8.4	174	14	15	1.4	21	0.8	64	103	48	20	95	36.72	NA
0	1	0	0	1	0	0	0	0	1	0	0	0	0	1	1	0	0	0	1	0	0	1	0	0	0	0	0	0	6.8	4.49	128	12.9	143	3.8	9.2	144	16	12.3	1.1	14	1.4	82	80	135	34	98	37.72	13
1	1	0	0	0	0	0	0	0	0	0	0	0	1	1	1	0	0	0	0	0	0	1	0	0	0	0	0	1	5.4	3.55	112	15.5	140	3.7	8.5	177	14	12.2	1.1	18	1.1	79	79.7	70	22	87	36.78	7
0	1	0	0	0	0	0	0	0	0	0	0	0	1	2	3	0	0	0	0	0	1	1	0	0	1	0	0	1	9.9	3.74	368	17	140	3.7	7.7	99	22	11.6	1.1	5	0.5	36	92.2	63	24	91	36.94	NA
1	1	0	0	0	0	1	0	0	0	1	1	0	0	1	3	1	0	1	0	1	0	1	0	1	1	1	1	1	6.6	2.01	80	19.9	137	4.3	8.5	114	12	22.2	2.1	12	0.7	47	82.76666667	60	20	100	37.06	7
0	1	0	0	0	1	0	0	1	0	1	1	0	1	1	1	0	0	0	1	0	1	1	0	0	0	0	0	0	15.8	2.47	302	17.7	132	4.4	7.6	137	19	12.3	1.1	84	12.3	78	66.9	84	17	96	37.5	14
0	1	0	0	1	0	0	0	0	0	0	0	0	0	1	1	0	0	0	0	0	0	1	0	0	1	0	0	0	10.2	3.87	271	12.5	140	4.5	8.2	135	18	10.5	1	16	0.8	65	86	92	18	95	37.22	13
1	1	0	0	0	0	0	0	0	0	0	1	1	0	1	1	0	0	0	0	0	1	1	0	0	0	0	0	0	25	6.17	264	13.4	141	3.3	7.1	211	19	15	1.4	21	1.9	39	95	131	20	99	36.39	NA
0	0	0	0	0	0	0	0	0	0	0	0	0	0	1	3	0	0	0	1	1	0	0	0	0	0	0	0	0	8.9	4.43	190	13.9	144	4	9	86	11			9	0.7	21	62.7	61	11	98	37.11	13
1	1	0	0	0	0	0	0	0	0	0	1	1	1	1	3	1	0	1	1	0	1	1	0	1	1	0	1	1	8.5	2.71	83	17.7	139	3.2	7.2	150	12	15.8	1.5	15	1.1	57	105.2	114	33	100	36.83	NA
0	0	0	0	0	0	0	0	0	0	1	1	0	0	1	3	1	0	1	1	1	1	1	0	1	0	0	1	1	11.8	3.07	78	15.1	136	4.8	6.6	206	12	18.7	1.7	10	0.8	20	79.43333333	57	18	100	35.56	NA
0	1	0	0	0	0	0	0	0	0	0	0	0	1	2	3	0	0	0	1	0	1	1	0	1	0	0	0	1	10.8	3.46	125	13	140	3.7	7.5	185	13	11.9	1.1	23	0.6	84	55	84	17	100	37	NA
1	1	0	0	0	0	0	0	0	0	0	0	0	0	1	3	1	0	0	1	1	1	0	0	0	0	0	0	1	14.9	3.44	278	12.5	135	3.6	8.1	197	14	13.5	1.2	17	0.7	26	70.25	60	17	100		NA
0	1	0	0	1	1	0	0	0	0	0	0	0	1	2	3	1	0	0	1	0	0	1	0	0	0	0	0	0	10.6	2.96	274	13.4	137	3.6	8.9	153	18	12.9	1.2	16	0.9	88	59	87	19	100	37.33	NA
0	0	0	0	1	0	0	0	0	0	0	0	0	0	1	3	0	0	0	1	0	0	1	0	0	1	0	0	1	10.4	3.57	180	12.7	137	4.7	9.3	97	31	10.6	1	7	0.6	50	61	112	11	98	36.67	14
0	0	0	0	0	0	0	0	0	0	0	0	0	0	2	1	0	0	0	0	0	0	1	0	0	0	0	0	0	10.4	4.15	286	13.4	140	4.4	8.3	122	14	12.8	1.1	8	0.7	54	87.4	99	17	99	37	NA
0	1	0	0	1	0	0	0	0	0	1	1	0	1	1	1	0	0	0	1	0	1	1	0	1	0	1	0	0	9.3	2.97	129	12.5	134	3.5	8.4	124	8	13.2	1.2	11	0.6	79	101.8	103	17	100	35.83	13
0	1	0	0	1	0	0	0	0	0	0	1	0	1	1	3	1	0	0	1	0	0	1	0	0	0	0	0	1	12.8	3.8	259	13.7	137	4.3	7.8	147	15	13.2	1.1	10	0.7	46	100	93	13	100	37.72	10
0	1	1	0	1	0	0	0	0	0	0	1	0	1	2	3	0	0	0	1	0	1	1	0	1	1	0	0	1	7.9	2.83	160	17.7	136	3.8	6.9	82	16	13.1	1.2	36	0.7	72	62	98	13	96	36.67	NA
0	0	0	0	0	0	0	0	0	0	0	1	0	1	1	3	0	0	0	1	0	1	1	0	0	0	0	0	0	11.5	3.46	153	11.8	143	3.8	8.6	140	19	13.6	1.2	9	0.9	20	68.5	66	24	98	37.5	14
0	0	1	1	0	0	1	0	0	1	0	0	0	0	2	3	0	0	0	1	0	0	1	1	0	0	0	0	1	4.7	2.96	154	13.3	136	3.6	8.8	105	14	12.1	1.1	7	0.7	74	67.2	102	21	95	37.17	13
0	0	1	0	1	0	1	1	0	0	1	0	0	0	2	1	1	0	0	1	0	1	1	0	1	0	0	0	0	11.7	3.82	138	14.1	138	3.9	7.6	165	12	13.1	1.1	16	0.7	84	66.93333333	66	15	99	36.39	NA
0	1	1	0	0	0	1	0	0	0	1	1	0	1	2	3	0	0	0	1	0	1	1	0	1	0	0	0	1	13.8	3.66	324	17.6	138	5.7	8.5	131	10	15.7	1.4	24	0.8	86	50.65	86	14	99	36.39	NA
1	1	0	0	1	0	0	0	0	0	1	1	0	0	1	1	1	0	0	1	1	1	1	0	0	0	1	0	1	12.7	3.98	141	15	146	3.3	8.6	119	13	17.9	1.6	19	0.9	80	82.2	57	20	100	36.56	7
0	0	0	0	0	0	0	0	0	0	0	0	0	0	1	3	0	0	0	0	0	0	1	0	0	1	0	0	1	16.1	4.11	192	15.5	137	4.1	8	90	19	10.8	1	8	0.9	36	111.7	77	26	97	37.28	14
0	1	1	0	0	1	0	0	0	0	1	0	0	0	1	1	0	0	0	0	0	1	0	0	1	0	0	0	0	12	3.55	254	17.5	141	5.7	8.6	181	19	14.8	1.3	48	4.8	77	79	59	11	100	36.33	NA
0	1	1	0	1	0	0	0	0	0	0	0	0	0	1	1	0	0	0	0	0	0	1	0	0	0	0	0	1	7.7	2.92	223	12.7	140	3.2	8.8	100	12	12.2	1.1	13	1	77	78.2	70	18	100	36.61	NA
0	1	0	0	1	0	0	0	0	0	0	1	0	1	2	3	1	0	1	1	0	1	1	0	1	0	0	0	1	20.7	3.53	218	12.6	143	4.6	8.1	166	13	11	1	23	0.8	92	50	103	21	90	36.72	13
0	1	0	0	0	0	0	0	0	0	0	0	0	1	1	1	0	0	0	1	0	0	1	0	1	1	0	0	1	7.1	4.01	129	14.7	143	5.1	8.4	79	21	11.9	1.1	15	1	83	68.6	87	21	100	36.56	13
0	1	0	0	1	1	0	0	0	0	1	1	0	1	1	3	1	0	0	1	0	1	1	0	0	0	0	0	1	8.1	3.28	167	13.1	131	3.6	8.1	167	17	15.9	1.5	18	0.9	87	86.5	47	18	100	37.44	NA
0	1	0	0	1	0	0	0	0	0	0	0	0	0	1	3	0	0	0	1	0	0	1	0	0	0	0	0	1	9.8	4.58	235	14.5	140	3.7	8.6	150	13	13	1.1	21	1.2	86	72	108	16	72	36.39	13
0	1	1	0	0	0	1	0	1	1	0	0	0	1	1	1	0	0	0	1	0	0	1	0	1	1	0	0	1	12.3	3.95	174	17.6	144	4.1	8.7	145	15	17.5	1.6	46	1.8	80	76	69	22	95	36.06	13
0	0	0	0	1	0	0	0	0	0	0	0	0	1	2	3	0	0	0	0	0	0	0	0	0	0	0	0	0														63	54.6	87	18	98	36.78	12
0	0	0	1	0	0	0	0	0	0	0	1	0	1	1	3	0	0	0	1	0	0	1	0	0	1	0	0	1	5.5	4.21	127	20.3	133	3	8.2	79	17	14	1.3	13	0.6	29	49.5	98	21	99	37.28	12
0	1	0	0	0	0	0	0	0	0	0	0	0	0	1	3	1	0	0	0	0	0	1	0	0	0	0	0	1	20.4	4.9	305	13.4	139	4.5	8.9	124	14	12.6	1.2	11	0.9	24	73.3	102	24	100	37.39	NA
0	1	0	0	1	0	0	0	0	0	0	1	0	0	1	1	0	0	0	0	0	0	1	0	0	0	0	0	0	8	4.18	143	12.6	139	4.5	8.7	100	16	13.6	1.2	14	0.8	79	77	100	45	94	36.56	14
0	1	0	0	0	0	0	0	0	0	1	1	0	0	2	1	1	0	1	1	0	1	1	1	1	0	0	0	1	12.8	3.64	152	13.3	138	3.9	5.9	163	9	13.4	1.2	19	0.5	70	66.75	116	25	100	35.56	NA
0	1	1	0	0	0	1	0	0	0	1	1	0	1	1	3	0	1	0	1	0	0	1	1	1	0	0	0	1	17.2	3.26	149	15.4	140	3.7	9.6	125	11	16	1.5	28	1	87	85.65	90	16	96	36.56	13
0	1	0	0	0	0	0	0	0	1	0	1	0	1	1	3	0	0	0	1	0	1	1	1	0	1	0	0	0	31.1	2.02	253	17.4	138	4	8	123	16	15.9	1.5	15	0.6	24	58.83333333	76	19	100	37.11	NA
0	0	0	0	0	0	0	0	0	0	0	0	0	0	1	3	1	0	0	0	0	0	0	0	0	1	0	0	1	11.3	4.05	196	13.2	142	3.8	8.9	119	11	13.8	1.2	13	0.9	45	72.7	98	19	100	38.94	NA
0	1	0	0	0	0	0	0	0	0	0	1	0	0	1	3	1	0	1	0	0	0	1	0	0	1	1	0	1	15.9	4.18	212	13	141	4.3	9.7	124	17	13.1	1.1	6	0.8	20	52.8	62	16	100	36	4
0	0	0	0	0	1	0	0	0	0	0	0	0	0	1	1	0	0	0	0	0	0	0	0	0	0	0	0	1	8.2	3.96	190	13.5	140	4	8.2	205	14			15	0.7	57	95.3	100	15	98	37	NA
1	1	0	0	1	0	0	0	0	0	0	1	1	0	2	3	0	0	0	0	0	1	1	0	1	1	0	0	1	8.2	4.59	68	17.2	144	4.4	8.7	63	28	16.3	1.5	16	1	60	82	74	25	94	36.22	NA
0	0	0	0	0	0	0	0	0	0	0	0	0	0	2	3	0	0	0	1	0	0	1	0	0	0	0	0	1	9.4	4.39	182	14.1	136	3.9	9.7	92	19			8	0.6	43	56.8	78	20	98	37.17	10
0	0	0	0	0	0	0	0	0	0	0	0	0	0	1	3	0	0	0	0	0	0	0	0	0	0	0	0	0	16.3	4.73	201	12.9	139	3.9	9.1	103	23	12.7	1.2	9	0.8	22	57.5	102	19	100	37.06	NA
0	0	0	1	0	0	0	0	0	0	0	0	0	0	1	3	0	0	0	0	0	0	1	0	0	1	0	0	1	18.7	2.16	356	19.5	143	3.4	8.2	100	10	14.9	1.3	5	0.5	29	60.7	50	22	99	37.44	14
0	1	0	0	1	0	0	0	0	0	0	1	0	1	2	2	0	0	0	1	0	0	1	0	0	1	0	0	1	7.8	2.9	110	15	138	3.7	8.4	118	12	14.5	1.3	11	0.5	57	69.9	109	11	100	36.94	14
1	1	0	0	0	1	1	0	1	1	1	1	1	1	1	3	0	0	0	0	0	1	1	1	0	1	0	0	1	12.2	2.6	134	17.9	135	4.7	9.3	154	20	14.6	1.3		5.8	64	59.9	70	16	100	37	NA
0	1	0	0	1	0	0	0	0	0	0	1	0	0	2	1	0	0	0	0	0	1	1	0	0	0	0	0	1	10	4.25	190	13.3	141	3.8	7.8	132	20	11.9	1.1	12	0.7	61	85.7	81	22	100	36.56	NA
0	0	0	0	0	0	0	0	0	0	0	1	0	0	2	3	1	0	1	1	1	0	1	0	0	0	0	0	1	14.7	3.91	323	12.7	144	4.1	8	151	14	12.7	1.1	7	0.6	40	68	106	16	100	36.56	NA
0	1	0	0	0	0	0	0	0	0	0	1	0	0	1	3	0	0	0	1	0	0	1	1	1	0	0	0	0	14.2	4.11	162	12.7	138	4.4	9.1	154	12	14	1.3	10	0.8	27	97.2	98	28	97	36.94	NA
0	1	0	0	0	0	0	0	0	0	0	0	0	1	1	3	0	0	0	1	0	1	1	0	0	1	0	0	1	18.3	3.43	223	13	138	4.7	7.5	116	13			14	1.1	30	96.5	98	20	100	36.94	NA
0	0	0	0	0	0	0	0	0	0	0	0	0	0	1	3	1	0	0	0	1	0	0	0	0	0	0	0	1	18.5	4.86	303	12.5	144	4.1	9.5	100	20	12.9	1.1	8	0.8	21	61.26666667	102	21	100	37.17	NA
0	1	0	1	1	0	0	0	0	0	0	1	0	1	1	3	1	0	0	1	0	0	1	0	0	1	0	0	1	5.1	3.84	101	13.4	134	3.7	8.7	76	15	10.4	1	8	0.6	43	84	121	17	95	36.39	13
0	1	0	0	0	0	0	0	0	0	0	1	0	0	2	3	1	0	1	1	1	1	1	0	1	0	0	0	1	11.2	3.51	252	12.7	122	5.5	7.7	116	16	14.7	1.3	9	0.9	22	72	74	25	100	36.94	NA
0	0	0	0	0	0	0	0	0	0	1	0	0	1	1	1	0	0	0	1	0	0	0	0	1	0	0	0	0	15	3.8	249	13.5	136	3.8	9.1	130	14	12.8	1.2	20	0.8	71	97	123	29	100	37.61	9
0	1	0	0	1	0	0	0	0	0	0	1	1	0	1	2	0	0	0	1	0	0	1	0	0	1	0	0	1	15.6	4.33	160	13.5	144	4	8.1	196	19			15	1	78	79	82	19	95	36.72	14
0	0	0	0	0	0	0	0	0	0	0	1	0	0	1	3	1	0	0	1	0	0	1	0	0	1	0	0	1	4.7	3.75	197	21.8	136	3.7	8.7	76	16	11.2	1	8	0.7	38	76	90	14	100	37.22	14
0	1	0	0	0	0	0	0	0	0	0	1	0	0	1	3	1	0	1	0	0	0	1	0	0	0	0	0	0	21.9	4.49	336	13	140	3.1	8.4	231	18	13.4	1.1	15	0.9	41	80	106	30	98	37.28	NA
0	1	1	0	0	1	1	0	1	0	0	0	0	0	1	3	0	0	0	0	0	0	1	1	0	0	0	0	0	5.1	4.41	112	22.2	142	3.7	8.7	142	15	11.5	1.1	107	4.8	61	87	96	12	93	36.72	14
1	1	0	0	0	1	0	0	1	0	1	1	1	1	2	3	0	0	0	1	0	1	1	1	1	1	0	0	0	15	3.11	272	19.1	139	4	7.9	238	13	13.6	1.3	52	1.3	76	92	61	19	92	37.83	NA
0	1	0	0	1	1	0	0	0	0	0	1	0	0	1	3	1	0	1	1	0	1	1	0	0	1	0	0	1	11.1	3.63	192	13.9	145	3.4	8.1	187	17	13.8	1.2	19	1	52	94.1	90	18	99	36.89	10
1	1	0	0	0	1	1	0	1	1	0	1	1	0	2	3	0	0	0	0	0	1	1	0	0	1	0	0	0	13.7	3.76	152	20.6	139	4.5	6.1	107	19	60.8	5.7	38	4.2	83	55.49090909	68	16	94	36.67	NA
0	1	0	0	0	0	0	0	0	0	0	1	0	1	1	2	1	0	0	0	0	0	1	0	0	1	0	0	1	13.3	4.68	282	13	142	3.9	7.1	101	15	10.1	0.9	12	0.9	46	74.85	93	19	100	36.72	NA
1	1	0	0	0	0	0	0	0	0	0	0	0	0	2	3	1	0	0	0	0	1	0	0	0	0	0	0	1	13.2	3.72	196	13.7	142	3.6	8.4	153	21	10.7	1	16	0.7	57	86.5	64	17	100	36.39	NA
0	1	0	0	1	0	0	0	0	0	0	1	0	0	1	1	0	0	0	1	0	0	1	0	0	0	0	0	0	6.4	3.89	113	14.2	140	3.9	9.4	149	8	14.6	1.3	14	0.8	33	96.9	89	9	100	35.61	NA
0	0	0	0	0	0	0	0	0	0	1	1	0	1	1	3	0	0	0	1	1	0	1	0	1	0	0	0	1	13.7	3.23	514	17.8	147	4.3	8.7	125	14	12.2	1.1	30	0.8	29	63.6	76	18	100	36.67	3
0	0	1	0	1	0	0	0	0	0	0	0	0	0	1	1	0	0	0	1	0	0	1	0	0	0	0	0	0	8.7	4.6	297	13.5	143	4.6	9.3	95	12	11.5	1.1	13	0.8	50	78.3	103	22	96	36.83	14
0	1	0	0	0	0	0	0	0	0	0	1	0	0	1	3	0	0	0	1	0	0	1	0	0	0	0	0	1	13.5	2.38	122	13.4	141	4.2	7.7	138	11			17	0.8	78	71	66	20	99	36.78	14
0	0	1	0	0	0	1	0	0	0	0	0	0	0	2	3	0	0	0	1	0	0	1	0	1	0	1	0	0	7.1	3.79	142	13.6	136	3.8	8.8	89	9	16.4	1.5	16	0.9	84	68.1	109	28	94	36.67	NA
0	0	0	1	1	0	0	1	0	1	0	0	0	0	2	3	0	0	0	1	0	0	1	0	0	0	0	0	0	2.3	2.32	111	15.1	140	3.2	7.7	118	12	11.9	1.1	26	1.3	66	61.7	93	26	98	36.67	NA
0	1	0	0	0	1	1	1	0	0	1	1	0	1	1	3	0	0	0	1	0	1	1	1	1	0	0	0	1	3.2	2.89	219	16	137	3.6	7.8	93	13	14.2	1.3	17	1	88	54.36666667	78	31	99	36.94	5
0	0	0	0	0	0	0	0	0	0	0	0	0	0	1	1	0	0	0	1	0	0	1	0	0	1	0	0	1	12.2	4.67	221	13.6	138	4.3	9.7	134	11	12.5	1.1	14	0.8	75		88	16	96	36.39	NA
0	1	0	0	1	0	0	1	0	0	0	1	0	1	1	3	1	0	0	1	0	0	1	0	0	1	0	0	1	11.9	4.13	179	13.4	140	3.5	8.3	123	20	9.9	0.9	15	1.1	86	95.6	65	20	97	37.22	NA
0	1	0	0	1	1	0	0	0	0	1	1	0	1	2	1	0	0	0	1	0	1	1	0	1	0	0	0	0	12.6	3.49	225	13.2	137	4.4	8.6	253	14	12.9	1.2	14	0.9	74	88.7	89	16	99	36.94	13
0	1	0	0	0	0	0	0	0	0	0	0	0	1	2	3	0	0	0	0	0	1	1	0	1	1	0	0	1	18.2	4.28	154	13.2	141	4	8.4	97	10	16.1	1.5	10	0.6	54	47	68	14	100	37.89	13
0	1	0	0	1	0	0	0	0	0	0	0	0	0	1	3	0	0	0	0	0	0	1	0	0	1	0	0	1	7.8	3.96	142	13.6	140	4.3	8.4	105	9	13	1.2	4	0.8	42	75.3	107	18	100	37.06	14
0	1	0	0	1	0	0	0	0	0	0	0	0	0	2	3	0	0	0	1	0	0	1	0	0	0	0	0	0	6.5	3.45	180	12.7	140	3.6	8.6	101	13	13.4	1.2	10	0.6	91	49.9	76	13	95	37.22	14
0	1	1	0	1	0	0	0	0	0	1	1	0	1	1	3	0	0	0	1	0	1	1	0	1	1	0	0	1	14.4	4.35	262	13.9	142	3.6	9.2	153	20	12.2	1.1	9	0.8	86	84.06666667	78	18	100	36.89	NA
0	1	0	0	0	0	0	0	0	0	1	1	0	1	1	3	0	0	0	0	0	1	1	0	0	1	0	0	1	10.7	4.06	147	14.2	141	4.2	7.7	98	19	10.4	1	11	0.7	46	79.45	84	17	100	37	NA
0	1	0	0	0	0	0	0	0	0	0	0	0	0	2	2	0	0	0	0	0	0	0	0	0	0	0	0	0	5	2.25	155	15.5	139	4.2	7.6	81	12	12.8	1.2	17	1	54	103	101	14	100	36.39	NA
0	1	1	0	0	1	0	1	1	0	0	1	0	0	2	1	0	0	0	1	0	0	1	0	1	0	0	0	0	12.6	3.96	190	13.2	140	4.1	8.5	141	13	12.3	1.1	20	0.7	92	54.5	77	20	92	37.28	14
0	1	0	0	1	0	1	0	0	0	0	1	0	0	1	1	0	0	0	1	0	0	1	0	1	0	0	0	1	8.9	3.55	195	14	142	4.1	9	115	17	11.8	1.1	29	1.6	79	84.8	83	14	94	37.11	NA
0	1	1	0	0	1	0	0	0	0	1	1	0	0	1	3	1	0	1	1	0	0	1	0	1	0	0	0	1	18.9	5.16	257	13.8	134	4.3	9.7	142	13	12.1	1	12	1.1	53	101	112	17	99	37.72	11
0	1	0	1	0	1	0	0	0	0	0	0	0	0	1	3	0	0	0	0	0	0	1	0	0	1	0	0	1	6	3.53	123	19.5	145	3.3	7.3	120	12	12.7	1.2	5	0.6	53	95	119	18	96	37.06	14
0	1	0	0	0	0	0	0	0	0	1	1	0	0	1	3	1	0	1	1	1	1	1	0	0	0	0	0	1	22.8	3.88	148	14.9	139	4.3	6.9	120	13	13.4	1.2	9	1	32	60.46666667	85	14	100	38.28	NA
0	1	0	0	1	0	0	1	0	0	0	1	0	1	2	3	0	0	0	1	0	0	1	0	0	0	0	0	0	14	3.77	217	13.4	131	3.6	8.1	186	11	13.9	1.3	9	0.6	91	78	113	20	94	36.83	10
0	1	1	1	0	1	0	0	0	0	1	1	1	1	1	1	1	0	1	1	0	1	1	1	1	0	0	0	1	7.8	4.29	189	14.5	134	5.1	8.7	201	15	12	1.1	34	1.8	73		76	17	97	36.5	14
0	1	1	0	1	1	1	1	0	0	1	0	0	0	2	3	0	0	0	0	0	0	1	1	1	0	0	0	0	8.1	4.17	181	13.8	142	4.5	8.6	108	12	14.9	1.4	19	1	80	105	100	18	99	36.61	14
0	0	0	0	1	1	0	1	0	0	0	1	0	1	1	1	0	0	0	0	0	0	1	0	0	1	0	0	0	11.7	4.24	169	13.1	117	4.2	8.1	115	14	13.5	1.2	11	0.6	83	86.7	87	17	89	36.94	8
0	0	0	0	0	1	0	1	1	1	1	1	0	1	1	1	0	0	0	0	0	0	1	0	1	0	0	1	1	0.1	2.12	12	14.5	143	4.4	7.6	127	16	15.2	1.4	34	1.5	70	91.8	88	24	100	36.89	13
1	1	0	0	1	0	0	0	0	0	0	1	0	1	2	3	0	0	0	0	0	1	1	0	0	0	0	0	1	12.7	3.47	203	11.4	138	3.8	9.6	132	18	12.8	1.2	21	0.8	84	52.2	69	22	96	38.17	12
0	1	0	0	0	0	0	0	0	0	0	0	0	1	1	2	0	0	0	1	0	0	1	0	0	1	0	0	1	11.2	3.47	230	12.8	135	3.7	9.2	132	17	10.5	1	6	0.6	42	66	96	22	99	36.94	13
0	1	0	0	0	0	0	0	0	0	0	1	0	1	1	2	1	0	1	0	0	1	1	0	1	0	0	0	1	31.6	3.11	246	15.2	136	5.5	7.2	152	11	11.3	1	18	1.4	52	94	149	25	99	36.78	NA
0	1	1	0	0	0	0	1	1	0	1	1	0	1	1	1	1	0	0	1	0	1	1	1	1	1	0	0	1	18.3	3.53	238	13.5	137	5.8	7.8	127	20	13.6	1.3	27	2.1	63	138	75	12	97	37.17	14
0	1	0	0	1	0	0	0	0	0	0	1	0	0	2	1	0	0	1	0	0	1	1	0	0	1	0	0	1					141	4.3	7.4	113	14	11.4	0.9	8	0.6	48	61.55	73	12	100	37.06	NA
0	0	0	0	0	0	0	0	0	0	0	0	0	0	1	1	0	0	0	0	0	0	0	0	0	0	0	0	1	7.3	4.44	197	13.9	143	4.4	9.1	100	12	13.3	1.1	24	0.8	91	57.33333333	71	12	99	36.56	13
0	1	0	0	0	0	0	0	0	0	1	1	0	0	1	1	1	0	1	1	0	0	1	0	1	1	1	0	1	5.3	2.69	89	13.8	136	3.5	8.5	151	15	13	1.1	18	0.7	60	71.1	100	25	98	37.78	12
0	0	0	0	0	0	0	0	0	0	0	0	0	0	1	3	0	0	0	0	0	0	1	0	0	0	0	0	1	11.6	4.45	233	11.8	139	4	8.9	114	16	11.5	1.1	9	0.9	21	84.2	81	23	98	37.44	NA
0	0	0	0	1	0	0	0	0	0	1	1	0	1	1	3	0	0	0	1	0	1	1	1	1	1	0	0	1	7.1	3.43	301	12	140	3.9	7.9	90	14	12.2	1.1	14	0.5	42	95.4	80	35	99	37.06	11
0	1	1	0	0	0	0	0	1	0	0	0	0	0	2	3	1	0	0	1	0	0	1	0	0	0	0	0	1	8.4	3.09	183	15	142	3.8	9.1	103	14	11.6	1.1	30	1.8	92	80	93	14	100	37.72	NA
1	1	0	0	0	0	0	0	0	0	0	1	0	0	1	1	1	0	0	0	1	0	0	0	0	0	0	0	0	24.7	3.78	172	16.6	137	4.5	8.3	191	21	12.4	1	21	1.3	72	87.95	94	21	100	36.83	NA
0	0	0	0	1	1	0	0	0	0	0	0	0	0	1	1	0	0	0	0	0	0	0	0	0	1	0	0	1	7.1	4.19	245	14	143	4.1	8.4	116	13	40.4	4.2	17	1	65	88.6	93	16	98	37.44	NA
0	0	0	0	1	0	0	1	0	0	0	1	0	1	2	1	0	0	0	0	0	0	1	0	0	0	0	1	1	14.1	3.83	268	14.4	142	3.8	8.7	194	18	11.8	1.1	14	0.6	82	70	89	21	99	36.72	13
0	1	0	0	0	0	0	0	0	0	0	0	0	0	1	3	1	0	0	0	0	0	1	0	0	0	0	0	1	9.5	4.33	227	12.4	145	3.9	9	74	15			12	0.9	31	78.1	90	22	100	37.17	8
0	0	0	0	0	0	0	0	0	0	0	1	0	1	2	3	0	0	0	0	0	0	1	0	0	1	0	0	1	2.1	3.29	96	13.9	136	3.2	7	68	17	11.9	1.1	6	0.4	28	60.1	71	20	97	38.39	14
0	1	1	0	0	1	1	1	1	0	0	0	0	1	1	1	0	0	0	1	0	0	1	1	1	0	0	0	0	8.4	3.91	126	14.8	143	4.1	9	157	18	17.2	1.6	34	2	86	96.9	108	16	95	36.56	14
0	1	1	0	0	1	0	0	1	1	0	1	0	1	1	3	0	0	0	1	0	1	1	0	0	0	0	0	0	20	4.11	116	14.4	139	5.6	8.8	315	17	14.8	1.4	67	2.7	88	104	82	27	96	37.44	9
0	0	0	0	0	1	0	0	0	0	0	0	0	0	2	1	0	0	0	0	0	0	1	0	0	1	0	0	1	5.6	3.24	95	16.4	142	3.4	7.9	287	13	13.3	1.2	11	0.5	53	51.5	89	15	94	36.72	14
0	1	0	0	0	0	0	1	0	0	0	0	0	1	1	1	0	0	1	0	0	1	1	1	0	0	0	0	1	16.1	3.93	244	13.2	131	4.6	8.4	166	15	11.9	1.1	14	0.8	78	76	103	11	100	36.5	NA
0	1	1	0	0	0	1	0	0	0	0	0	0	1	1	2	0	0	0	1	0	0	1	0	1	1	0	0	1	12	3.98	254	12.5	142	4.3	9.2	125	15	13.2	1.2	21	0.9	85	92.9	86	25	97	36.83	13
0	0	0	0	0	0	0	0	0	0	0	0	0	0	2	1	0	0	0	0	0	0	1	0	0	0	0	0	0	8	4.23	196	13.3	135	4.2	9.6	200	13	13.6	1.3	16	0.7	71	62.2	103	18	95	36.94	NA
0	0	0	0	1	0	0	0	0	0	1	1	0	0	2	3	0	0	0	0	0	0	1	0	1	0	0	0	0	17.1	3.87	303	14.6	141	3.7	8.1	79	15	14.7	1.4	10	0.5	86	56	81	18	99	36	8
0	1	0	0	1	0	0	0	0	0	1	1	0	1	1	3	0	0	0	1	0	0	1	0	0	0	0	0	0	18.3	5.2	242	12.8	138	3.8	9.1	112	17	11.5	1.1	9	0.6	36	83	108	20	100	37.11	NA
0	0	0	0	0	0	0	0	0	0	0	0	0	0	1	3	0	0	0	1	0	0	1	0	0	0	0	0	0	8.5	4.18	195	13	138	3.9	9	104	15	12.8	1.2	12	0.9	32	103.9	87	13	98	36.89	NA
0	1	0	0	0	0	0	0	0	0	0	1	0	0	2	3	0	0	0	1	0	0	1	0	1	0	0	0	0	18.4	2.57	170	13.2	141	2.6	7.9	123	10	13.9	1.2	13	0.5	46	75	99	19	100	36.44	8
0	1	0	0	0	0	0	0	0	0	0	0	0	0	1	1	0	0	0	1	0	0	1	0	1	0	0	1	0	6.5	2.74		15.5	140	4.2	7.2	112	15	14.1	1.3	23	0.8	69	85.3	77	20	100	37.56	NA
1	0	0	0	1	0	0	0	0	0	1	1	0	1	1	3	0	0	0	1	0	0	1	0	1	0	0	0	1	13.2	3.7	139	13.8	143	4.5	8.9	131	11	15.5	1.4	16	0.9	69	84.9	88	11	93	36.94	11
0	0	0	0	1	0	0	0	0	0	0	1	0	0	2	3	1	1	0	1	0	0	1	0	0	1	0	0	1	7.7	2.71	181	13.2	135	3.9	8.2	107	19	10.5	1	11	0.5	60	75.7		23	100	36.33	3
0	1	0	0	0	0	0	0	0	0	0	0	0	0	1	3	0	0	0	0	0	0	0	0	0	0	0	0	0	6.9	4.78	218	13.6	131	4	8.7	124	10			13	0.9	63	75.6	87	14	96	36.94	NA
0	0	0	1	1	0	0	0	0	0	0	0	0	0	1	3	1	0	0	1	0	0	0	0	0	1	0	1	1	3.8	3.22	31	20.1	144	3.6	7.9	108	13	20.1	1.9	6	0.8	30	70.35	105	19	100	37.11	10
0	1	0	0	0	0	0	0	0	0	0	0	0	0	1	3	0	0	0	1	0	0	1	0	0	0	0	0	0	13	5.99	236	13.2	136	4.2	9.2	124	11	12	1.1	11	0.9	36	103.25	105	14	96	36.94	14
0	1	0	0	1	0	0	0	0	0	0	1	0	0	2	2	0	0	0	1	0	0	0	0	0	0	0	0	0	12.6	3.4	252	14.6	137	3.7	7.8	125	17	11.6	1	13	0.6	79	74.2		18	100	36.89	14
0	1	0	0	1	0	0	0	0	0	0	1	0	1	2	3	0	0	0	1	0	0	1	0	1	0	0	0	0	6.5	3.23	236	20.4	144	3.2	8.3	90	15	12.2	1.1	14	0.9	92	56.8	88	14	96	36.61	13
0	1	0	0	0	0	0	0	0	0	1	0	0	1	1	3	0	0	0	1	0	0	1	1	0	0	0	0	0	11.6	4.09	182	14.2	138	3.3	8.3	180	16	14.1	1.3	16	0.7	80	74	108	19	100	36.83	14
0	0	0	0	0	1	0	1	0	0	1	0	0	0	2	1	0	0	0	1	0	0	0	1	0	0	0	0	1	8.6	3.35	203	14.4	136	4.3	8.4	232	13			25	0.7	77	98.2	107	12	100	37.61	13
0	1	0	0	0	0	1	0	0	0	1	0	0	1	1	2	0	0	0	1	0	1	1	0	0	1	0	0	0	11.3	3.39	66	17.5	137	2.8	6.2	184	14	14.7	1.3	3	0.6	57	79.5	83	20	99	36.94	NA
1	1	0	0	0	0	0	0	0	0	0	0	0	0	1	3	0	0	0	0	0	0	1	0	1	0	0	0	1	4.1	3.37	257	12.4	139	5	8.4	110	20			14	0.5	63	46.8	85	23	91	36.44	NA
0	0	0	0	0	0	0	0	0	0	0	0	0	0	1	3	1	0	0	0	0	0	1	0	0	0	0	0	1	10.4	4.29	145	12.9	139	4.1	8.7	140	11			9	0.9	32	73.5	80	23	100	38.28	NA
0	1	0	1	1	1	0	0	0	1	1	1	1	0	2	3	1	0	0	1	0	0	1	1	0	1	0	0	1	9.6	3.19	288	13	141	3	7.8	204	14	12.7	1.1	10	0.7	53	53	85	16	99	37.61	NA
0	0	0	0	0	0	0	0	0	0	0	0	0	0	1	1	0	0	0	0	0	1	1	0	0	0	0	0	1	13.6	4.33	244	13	141	4.6	8.8	134	14	10.8	1	13	0.8	59	74.8	104	23	95	37.22	14
0	0	0	0	0	0	0	0	0	0	0	1	0	0	2	1	0	0	0	1	0	0	1	0	0	0	0	0	0	10.4	3.01	126	15.2	142	4	10.3	126	15	12	1	35	1.1	85	51	86	12	96	37.28	10
0	0	0	0	0	0	0	0	0	0	0	0	0	0	1	3	0	0	0	1	0	0	1	0	0	0	0	0	0	8.7	3.91	200	12.2	137	4	8.2	155	12			7	0.7	51	91.3	97	16	100	36.67	14
0	1	1	0	0	0	1	0	0	0	0	0	0	0	1	2	0	0	0	1	0	0	1	0	0	0	0	0	0	9.3	3.35	118	14.6	137	4	9.4	108	6	13.2	1.2	22	1.2	82	94.8	68	15	95	36.78	NA
0	0	0	0	0	0	0	0	0	0	0	0	0	0	2	1	1	0	0	1	0	0	1	0	0	0	0	0	1	8.2	3.91	311	14.6	142	3.1	7.9	152	14	12.2	1	13	0.4	58	56.55	91	21	100	37.11	12
0	1	0	0	1	0	0	0	0	0	0	1	0	0	2	2	0	0	0	0	0	0	1	0	1	0	0	0	0	4.7	3.83	171	14.5	141	3.8	9.3	123	14	10.6	1	13	0.6	85	70	149	14	97	36.89	11
0	0	0	0	0	0	0	0	0	0	0	0	0	0	1	3	0	0	0	0	0	0	1	0	0	0	0	0	0	6.8	4.09	208	11.6	129	4.5	8.7	115	13	11.3	1	10	0.7	50	86.4	110	13	100	36.56	NA
1	1	0	0	1	0	0	0	0	0	0	1	1	0	1	3	0	0	0	1	0	0	0	0	0	1	0	0	1	4.6	3.13	98	13.1	145	4.2	7.2	83	21	10.1	0.9	12	0.9	49	80.75	93	19	100	37.44	NA
0	0	0	0	0	0	0	0	0	0	0	0	0	0	1	3	0	0	0	0	0	0	1	0	0	0	0	0	0	10.1	3.52	130	13.1	138	3.9	8.7	88	14			9	0.8	21	80.4	80	29	98	37	NA
0	0	0	0	1	0	0	0	0	1	0	0	0	1	2	3	0	0	0	1	0	0	1	0	0	0	0	0	0	6.3	4.25	276	15.8	134	3.5	8.7	116	12	12.2	1.1	33	1	91	56.7	66	30	99	37.17	10
0	1	0	0	0	0	0	0	0	0	0	1	1	1	1	3	0	0	0	1	0	0	1	0	0	1	0	1	1	2.9	3.01	25	19.4	145	3.2	6.1	110	11	19.8	1.8	5	0.5	58	80	85	17	100	36.72	14
0	0	0	0	0	0	0	0	0	0	0	0	0	0	2	1	0	0	0	0	0	0	1	0	0	0	0	0	1	7.8	3.78	335	13.1	134	4.1	8.4	127	8			11	0.6	51	42.7	82	16	96	37.5	14
0	1	0	0	0	0	0	0	0	0	0	0	0	0	1	3	0	0	0	0	0	0	1	0	0	1	0	0	1	15.2	4.62	235	12.3	136	3.9	7.8	107	20	10.9	1	8	0.6	38	90.5	88	27	100	36.39	14
0	1	0	0	0	0	0	0	0	0	0	1	0	0	2	3	1	0	0	1	0	1	1	0	1	1	0	1	1	4.9	4.16	152	18.7	144	3.4	10.1	123	15	16	1.4	12	0.6	24	63.3	77	17	97	35.11	11
0	0	0	0	0	0	0	0	0	0	0	0	0	0	2	3	0	0	0	1	0	0	0	0	0	0	0	0	0	15.9	3.88	282	14.3	144	3.7	8.6	156	17	12.7	1.2	15	0.7	66	63	72	20	97	36.78	NA
0	1	0	0	1	1	0	0	0	0	0	1	0	1	1	3	0	0	0	1	0	0	1	0	0	0	0	0	0	11.1	3.95	310	12.9	142	4.3	9.6	139	15			20	1.2	76	62	91	21	97	37	13
0	0	0	0	1	0	0	0	0	1	0	0	0	0	1	3	0	0	0	1	0	0	1	0	0	1	0	0	1	13	3.05	209	13.9	138	4.6	8.4	136	11	11.6	1.1	29	1.8	59	75.3	106	19	96	36.44	12
0	1	0	0	1	0	0	1	0	0	0	1	0	1	1	3	0	0	0	0	0	0	1	0	0	0	0	0	0	10.5	2.89	392	15.9	140	4.5	8.8	107	19	12.4	1.1	28	1.4	92	79.5	108	18	96	36.83	14
0	1	0	0	0	0	0	0	1	0	0	0	0	0	2	1	0	0	0	0	0	0	1	0	0	0	0	0	0	6.5	3.32	149	14.7	136	3.2	8	74	13	15.1	1.4	19	1.2	75	75	67	16	96	36.67	14
0	1	0	1	0	0	0	0	0	0	1	1	0	1	1	3	0	0	0	0	1	1	1	0	0	1	1	1	1	20.2	4.1	154	11.8	146	4.6	7.5	115	15			9	0.8	43	75.9	80	24	100	37.28	11
1	1	0	0	0	1	1	0	0	0	0	1	1	1	2	3	0	0	0	1	0	1	1	1	0	1	0	0	1	7.1	2.73	222	18.6	130	3.4	8.7	142	17	11.5	1.1	27	6.2	72	64.7	59	19	100	36.33	13
0	0	0	1	0	0	0	0	0	0	0	1	0	1	2	3	0	0	0	1	0	0	1	0	0	1	0	0	1	10.6	3.57	179	14.8	136	3.5	7.8	67	15	11	1	8	0.7	31	87.2	106	15	100	36.67	11
0	1	1	0	1	0	0	0	0	0	0	0	0	0	2	3	0	0	0	1	0	0	1	0	0	0	0	0	1	8.8	4.61	296	13.6	131	3.7	8.3	131	13	14.5	1.3	10	0.7	88	48.9	92	19	100	37.94	6
0	1	0	0	0	0	1	0	0	0	0	1	0	0	1	3	0	0	0	0	0	1	1	0	0	0	0	0	1	18.2	3.22	181	14	141	5.3	9	145	14	14.1	1.3	33	1.2	92	87.3	57	24	88	36.89	14
0	1	0	0	1	0	0	0	0	1	0	0	0	0	1	1	0	0	0	1	0	0	0	1	0	0	0	0	0	21.1	3.86	334	12.7	132	4.7	9.3	151	16	16.1	1.4	27	0.8	55	108.3	90	17	99	37.06	13
0	1	1	0	0	0	1	0	0	1	0	1	0	1	2	3	0	0	1	1	0	1	1	1	1	0	0	0	1	9.1	3.29	134	13.7	138	3.9	9.5	179	14	13.8	1.3	31	1.4	97	77.1	85	18	100	37.11	NA
0	1	0	0	0	0	0	0	0	0	1	1	0	0	1	3	1	0	1	0	1	0	1	0	0	0	0	0	1	21.7	5.18	329	13.2	142	4	8.9	78	18	11.7	1	14	1	29	69	85	14	86	37.39	NA
0	0	0	1	0	0	0	0	0	0	0	1	0	0	1	2	0	0	0	0	0	0	1	0	0	1	0	0	1	15.1	3.99	214	13.2	142	4	8.2	112	12	12.5	1.1	15	0.4	53	82.9	76	16	98	37	12
1	1	0	0	0	0	1	0	0	0	0	1	0	1	1	3	0	0	0	1	0	0	1	0	1	0	0	0	0	11.2	2.52	197	16.3	133	4.3	9.7	154	11	16.8	1.5	31	1	82	89.1	75	16	98	36.89	9
0	0	0	0	0	0	0	0	0	0	0	1	0	0	1	3	1	0	0	0	1	0	0	0	0	0	0	0	0	13	4.39	239	13.6	141	3.6	8.9	121	16	14	1.2	8	0.7	21	66.65	51	17	100	36.39	10
0	0	0	0	0	0	0	0	0	0	0	1	0	0	2	1	0	0	0	0	0	0	1	0	0	0	0	0	1	11.1	3.91	209	12.8	139	4	8.4	153	15	13.1	1.1	12	0.7	35	25.9	61	18	100	37.39	13
0	0	0	0	1	0	0	0	0	0	0	1	1	1	1	3	0	0	0	1	0	0	1	0	0	1	0	0	1	8.1	4.08	206	12.9	137	3.7	9.1	85	22	9.9	0.9	11	1.1	71	66.1	93	19	100	36.44	13
0	1	0	0	0	0	0	0	0	0	0	0	0	0	1	3	0	0	0	1	0	0	1	0	0	0	0	0	0	6.2	3.99	268	11.4	144	4.7	9.5	87	11	11.8	1.1	11	0.9	70	78.2	96	15	98	36.83	14
0	1	0	0	0	0	0	0	0	0	0	0	0	0	2	3	0	0	0	1	0	0	1	0	1	0	0	0	0	8.7	2.81	200	14	141	3.9	8.9	136	14	15.3	1.4	28	0.9	91	71	90	33	87	37.56	14
0	1	1	0	0	0	0	0	0	1	1	0	0	0	2	1	0	0	0	0	0	1	1	0	0	1	0	0	1	11.7	3.02	173	13	129	5.1	7.4	120	10			23	0.9	79	75.2	52	19	90	36.44	3
0	1	0	0	0	0	0	0	0	0	1	1	0	1	1	3	0	0	0	1	0	0	1	0	0	1	0	1	1	6.9	3.8	62	13.3	137	3.9	9	120	17	11.4	1.1	7	0.5	50	66	94	20	97	37.83	8
1	0	1	0	1	0	0	1	0	1	1	0	0	1	1	1	0	0	0	1	0	0	1	0	0	0	0	0	1	11.7	3.73	192	13.2	137	4	9	108	16	11.4	1	12	0.8	87	79.9	88	28	98	36.67	12
0	1	0	1	1	1	0	0	0	0	1	1	0	1	1	3	0	0	0	1	0	1	1	0	0	1	0	1	1	5.9	3.4	63	13.8	139	3	8.7	101	19	13.7	1.3	7	0.6	64	68.7	82	9	100	37.5	NA
0	0	0	0	1	0	0	0	0	0	0	1	0	0	1	2	0	0	0	1	0	0	1	1	0	1	0	0	0	7	4.11	209	13.6	135	3.6	8.5	78	7	11.9	1.1	16	0.6	54	98.5	96	15	98	36.44	NA
0	1	0	0	0	0	0	0	0	0	0	1	0	0	1	3	0	0	1	0	0	0	1	0	0	0	0	0	1	18.2	4.65	230	13	137	4.1	8	104	15	11.9	1.1	20	1	22	71.5	89	20	93	36.89	NA
0	1	1	0	1	0	0	0	0	0	1	0	0	0	1	3	1	0	0	1	0	0	1	0	0	1	0	0	1	9	3.19	142	13.1	137	4.2	8.1	101	19	12.5	1.2	28	1	81	78.5	82	19	100	36.78	10
0	1	0	0	0	1	0	0	0	0	1	1	0	0	2	1	1	0	0	1	0	1	0	0	1	0	0	1	1	8.5	3.15	72	13.9	137	4.3	7.9	275	9	13.9	1.2	16	0.7	73	86	71	13	97	36.89	14
0	1	0	0	0	0	0	0	1	0	1	1	1	1	2	1	0	0	0	1	0	1	1	0	1	1	0	0	1	10.5	2.77	72	18.5	132	5.4	8.5	144	17	13.5	1.2	100	3.3	83	95.2	122	17	92	36.56	13
1	1	0	0	1	0	0	1	0	0	1	0	0	1	2	3	0	0	0	1	0	0	0	0	1	0	0	0	0	26.4	3.38	207	15.6	139	3.8	8.3	156	16	14.1	1.3	31	1.1	92	44.5	81	30	93	37.44	NA
0	1	1	0	0	0	0	0	1	0	0	0	0	1	1	1	0	0	1	1	0	0	1	1	1	0	0	0	1	14	3.72	176	14.4	142	4.5	9.1	152	11	12	1.1	21	1.4	87	72.1	103	19	100	37.39	NA
0	1	0	0	1	0	1	0	0	0	1	1	0	1	2	3	0	0	0	1	0	0	1	1	1	0	0	0	1	8.3	3.91	199	13.4	141	3.8	8.7	131	16	13.4	1.2	19	0.7	77	70	92	19	95	36.61	14
0	1	0	0	0	0	0	0	0	0	0	0	0	0	1	3	0	0	0	0	0	0	0	0	0	0	0	0	0	16.9	4.41	281	13.6	139	3.8	8.7	137	13	13.7	1.2	13	0.9	38	108.6	96	19	96	37.67	14
0	1	0	1	1	0	0	0	0	0	0	0	0	0	1	3	0	0	0	1	0	0	1	0	0	1	0	0	1	6.6	4.79	193	14.9	143	3.3	7.7	82	12	12.9	1.1	6	0.6	47	164.3	107	20	98	36.89	NA
0	0	0	0	1	0	0	0	0	0	0	0	0	0	1	1	0	0	0	1	0	0	1	0	0	0	0	0	0	6.5	4.42	233	13.1	140	3.8	9.2	91	11	12.3	1.1	17	0.8	82	67.2	84	15	98	36.5	13
0	0	0	0	0	0	0	0	0	0	0	0	0	0	1	1	0	0	0	0	0	0	1	0	0	0	0	0	0	14.7	4.83	210	12.5	138	4.2	8.4	129	11	12.3	1.1	12	0.7	63	70	97	18	92	36.67	14
0	1	0	0	0	0	0	0	0	0	0	0	0	0	1	1	0	0	0	1	0	0	1	0	0	1	0	0	1	15.1	4.14	214	13.2	143	4	8.2	156	20	10.9	1	10	0.7	42	79	80	17	98	38.28	14
0	1	0	0	0	0	0	0	0	0	0	1	0	0	1	3	0	0	0	1	0	0	1	1	0	0	0	0	0	14.4	4.43	219	12.6	144	4.6	8.5	120	16	13.8	1.3	7	1.3	20	69.6	103	18	99	37.67	14
0	0	0	0	1	0	0	0	0	0	0	0	0	0	1	1	0	0	0	1	0	0	0	0	0	0	0	0	0	10.7	4.33	168	13.2	137	3.7	8.4	115	10	16.9	1.6	9	0.9	39	80	85	17	97	36.67	NA
0	1	0	0	0	0	0	0	0	0	1	1	0	1	1	3	0	0	1	1	0	1	1	0	1	0	0	0	1	23.1	4.18	204	12.6	139	4.7	7.6	170	19	11.4	1	17	1.2	36	108.8666667	77	19	100	36.33	NA
0	0	0	0	1	0	0	0	0	1	0	0	0	0	1	1	0	0	0	1	0	0	1	0	0	0	0	0	0	5.9	4.12	208	13.5	141	4.5	9.3	131	19	25.4	2.3	16	1.1	69	67	83	12	95	36.44	NA
1	1	0	0	0	0	0	0	0	0	0	0	0	0	2	1	1	0	0	0	0	1	0	0	0	0	0	0	1														91	46.7	94	17	100	35.56	NA
0	0	0	0	0	0	0	0	0	0	0	0	0	0	1	3	1	0	0	0	0	0	1	0	0	1	0	0	1	12.3	3.23	153	12.6	136	4.8	8.7	117	13			8	0.8	22	70.5	69	17	100	37.17	8
0	0	0	0	0	0	0	0	0	0	0	0	0	0	1	3	0	0	0	0	0	1	1	0	0	0	0	0	0	1	4.07	62	16.1	136	3.7	7	103	8			6	0.6	33	86.6	62	24	94	37	14
0	1	0	0	1	0	1	0	0	0	0	1	0	0	1	2	0	0	0	0	0	0	1	0	1	0	0	1	0	7.5	4.08	213	14.9	139	4.3	8.9	152	15	14.8	1.4	33	1.6	74	83.1	117	21	100	36.67	14
0	0	0	0	1	0	0	1	0	0	0	0	0	1	2	3	0	0	0	1	0	0	1	0	0	0	0	0	0	9.4	3.9	184	13.4	137	3.1	8.8	144	13	12.1	1.1	9	0.6	71	51	113	10	93	36.11	10
0	0	0	0	0	0	0	0	0	0	0	0	0	0	1	1	0	0	0	0	0	0	1	0	0	0	0	0	1	10.6	4.78	221	13.5	133	3.8	8.9	137	9	12.7	1.2	8	0.8	59	92	110	19	96	36.83	NA
1	1	0	0	1	1	0	0	0	0	0	1	0	1	1	3	0	0	0	1	0	1	1	0	1	1	0	0	1	10.7	4.13	198	15.2	122	5	8	188	12	14.5	1.3	9	0.8	62	109.4	79	18	97	37.28	NA
0	0	1	0	0	0	0	1	0	0	0	0	0	1	1	1	0	0	0	0	0	0	1	0	0	1	1	0	0	10.9	2.39	314	16.1	140	3.8	8.9	120	12	14.4	1.3	20	0.8	72	57.7	65	12	94	36.56	13
0	1	0	1	0	0	0	0	0	0	0	0	0	0	1	3	0	0	0	1	0	0	0	0	0	1	0	0	1	5	2.98	101	14.2	146	3.6	8.3	101	20	12.2	1.1	18	0.8	62	88	100	20	98	37.33	NA
0	1	0	0	0	0	0	0	0	0	0	1	0	0	1	1	0	1	0	1	1	0	1	0	0	0	0	0	0	16.4	4.53	271	13.2	141	3.8	8.9	139	13	12	1	15	1	52	86.7	82	15	100	37.11	10
0	1	0	0	0	0	0	0	0	0	1	1	0	1	2	3	1	0	1	1	0	1	1	0	1	0	0	0	0	12.3	2.8	163	14.1	137	3.7	8.2	135	15	11.6	1.1	10	0.5	81	50.6	69	16	100	36.5	NA
0	0	0	0	0	0	0	0	0	0	0	1	0	0	1	1	0	0	0	0	0	0	1	0	0	0	0	1	1	18.9	3.01	576	14.1	133	3.9	8.3	110	12	13.7	1.2	12	0.8	67	66.8	87	20	96	37.78	10
1	1	0	0	1	1	1	0	0	0	0	1	1	0	1	3	1	0	0	0	0	1	0	0	0	0	0	0	1	11.9	3.26	119	14.7	142	4.9	8.6	343	33	17.7	1.6	52	2.3	92	70	84	21	100	35.44	NA
0	0	0	0	0	0	0	0	0	0	1	0	0	0	1	3	0	0	0	0	0	0	1	0	0	0	0	0	1	16.8	3.7	152	12.9	138	4.1	7.6	124	13	12.4	1.1	11	0.7	31		73	18	100	36.61	14
0	0	0	0	1	0	0	1	0	0	1	0	0	0	2	3	0	0	0	0	0	0	1	0	0	1	0	0	0	7.7	3.53	203	12.1	140	4.1	8.5	93	12	12.4	1	11	0.5	92	49		17	100	35.61	14
0	1	0	0	0	0	0	0	0	0	0	0	0	0	2	3	0	0	0	0	0	0	1	0	0	0	0	0	1	4.7	3.2	201	12.8	141	3.7	8.9	86	12	12.4	1.1	24	0.9	81	63.2	56	18	96	36.67	13
0	0	0	0	1	1	0	0	0	0	0	0	0	0	1	1	0	0	0	1	0	0	1	0	0	0	0	0	0	8.6	4.03	207	13.2	142	3.9	9.4	118	13	12.2	1.1	15	1	89	72.4	90	21	94	37.61	NA
1	1	0	0	0	0	0	0	0	0	0	1	0	0	1	3	1	0	0	1	1	1	0	0	0	0	0	0	1	10.7	4.22	130	14.8	133	5.1	7.6	165	14	16.6	1.5	12	1	72	94	80	17	99	36.33	NA
1	1	0	0	1	0	1	0	0	0	0	0	0	0	2	1	1	0	0	1	1	0	0	0	0	0	0	0	1	10.1	4.72	315	17.4	145	3.7	9.4	179	17	14.9	1.3	28	1.2	92	70	100	13	100	36.61	NA
0	1	0	0	1	0	0	0	0	0	0	0	0	0	2	3	0	0	0	1	0	0	0	0	0	1	0	0	1	9.5	3.47	248	13	130	3.8	8.9	84	16	12.3	1.1	5	0.6	40	54.1	93	16	100	37.28	14
0	1	0	0	0	0	0	0	0	0	0	0	0	0	1	1	0	0	0	0	0	0	1	0	0	0	0	0	0	11.2	3.84	147	11.9	138	4.2	8.7	147	9	12.7	1.2	21	0.8	70	75	99	13	100	37.44	NA
0	0	0	1	0	0	0	0	0	0	0	0	0	1	1	3	0	0	0	0	0	0	1	0	0	1	0	0	0	6.4	4.58	161	15.5	138	3.8	8.8	95	14	13	1.2	14	1.3	68	71.4	123	18	100	36.72	3
0	0	1	0	0	1	0	0	1	0	0	0	0	0	1	3	0	0	0	0	0	0	1	0	0	0	0	0	0	8.5	3.09	257	15.3	140	4.1	8.9	145	15	11.9	1.1	40	1.4	88	77	95	39	97	36.67	NA
0	0	0	0	0	0	1	1	0	1	0	0	1	1	2	3	0	0	0	1	0	0	1	1	1	0	0	0	1	10.8	4.8	250	16	140	3.9	7.9	113	19	12.8	1.2	23	0.8	90	67.2	99	31	98	36.44	NA
1	1	0	0	1	0	0	0	0	0	0	0	0	0	1	3	0	0	0	1	0	0	0	0	0	0	0	0	1	11.9	3.73	141	13.5	138	4.5	9.2	132	16	13.2	1.2	23	1.5	92	76	66	14	100	37.67	NA
0	1	0	1	1	0	0	0	0	0	1	0	0	1	2	3	0	0	0	0	0	0	1	0	0	0	0	0	1	14.3	3.78	197	12.9	138	3.2	8.4	107	19	12.6	1.2	6	0.9	24	62.3	88	18	100	38.33	NA
0	1	0	0	0	0	0	0	0	0	0	1	0	0	1	1	1	0	1	1	1	1	1	0	1	0	0	0	1	14.5	3.62	143	14.9	134	3.7	8.3	150	9	13.1	1.1	14	0.6	73	85	93	10	100	35.78	NA
0	0	0	0	1	1	0	0	0	0	0	0	0	0	1	3	0	0	0	1	0	0	0	0	0	1	0	0	0	10.6	3.96	231	12.8	141	4.6	9.2	173	13	12.5	1.1	9	0.9	49	68.1	88	16	99	37.17	14
0	0	0	0	0	0	0	0	0	0	0	0	1	0	1	3	0	0	0	0	0	1	1	0	0	0	0	0	1	12	4.27	166	12	148	4	9	111	11	12.4	1.1	13	0.9	23	53.4	103	16	100	36.72	13
0	0	0	0	0	0	0	0	0	0	0	0	0	0	1	3	0	0	0	1	0	0	0	0	0	1	0	0	0	9	4.39	196	12.6	139	4.3	9	106	18	11.1	1	10	0.6	34	75.5	92	12	98	37.22	14
0	0	0	1	1	0	0	0	0	0	0	0	0	0	2	3	0	0	0	1	0	0	1	0	1	0	0	1	1	1	3.07	50	16.7	128	3.9	8.1	100	10	11.7	1	14	0.5	80	50.8	90	12	95	37.67	14
0	1	1	0	1	0	1	0	0	0	0	0	0	0	2	3	0	0	0	1	0	0	1	0	1	0	0	0	0	6.3	2.04	130	19.4	143	3.8	7.8	109	12	13.2	1.2	23	1	88	60	64	23	96	36.78	14
0	1	1	0	0	1	1	0	1	0	0	1	1	0	1	1	0	0	0	0	0	0	0	0	1	1	0	0	0	7.5	2.42	126	18.1	137	4.5	8.7	104	23	22.2	2.1	50	2.4	75	76.9	79	10	99	35.5	14
1	1	0	0	0	0	0	0	0	0	0	0	0	0	2	3	0	0	0	0	0	1	1	0	0	0	0	0	1	13.6	4.04	284	15.2	140	3.9	7.2	160	19	14.9	1.4	20	0.8	37	56.3	98	29	100		NA
0	1	0	0	0	0	0	0	0	0	0	1	0	0	1	1	0	0	0	0	0	0	0	0	0	0	0	0	1	7	4.41	252	12.8	140	4.3	8.7	132	10	15	1.3	15	1.1	34	85.15	68	16	100	37	14
0	1	1	0	1	0	0	0	0	0	1	1	0	1	1	1	0	0	0	1	0	1	1	1	1	1	0	1	1	12.7	2.89	57	13.9	142	4.5	7.9	184	17	12.3	1.1	20	1.1	60	91.7	82	18	100	36.67	NA
0	1	0	0	0	0	0	1	0	0	0	0	0	0	1	1	0	0	0	0	0	0	0	0	0	0	0	0	0	10.6	3.9	125	13.2	144	4.2	8.2	107	12	12.9	1.2	25	1.2	87	68.2	99	20	100	36.94	14
0	1	0	0	0	0	0	1	0	1	0	0	0	0	1	3	0	0	0	0	0	0	1	1	0	0	0	0	0	16.1	3.82	241	12	133	3.8	7.8	114	11	13.8	1.3	15	0.8	82	79	86	12	96	37.61	14
0	1	0	0	0	0	0	0	0	0	0	0	0	0	1	3	1	1	0	1	0	0	1	1	0	1	0	0	1	30.5	4.67	253	13.4	141	4.9	9.2	108	20	12.3	1	12	1	29	71	80	18	100	36	8
0	0	0	0	1	0	0	0	0	0	0	0	0	0	1	3	0	0	0	0	0	0	1	0	0	0	0	0	1	9.1	4.52	187	12.1	141	4.1	8.4	114	13			16	0.7	63	81.7	95	13	95	36.78	11
0	1	1	0	1	0	0	0	0	0	0	0	0	1	1	1	0	0	0	0	0	0	1	0	0	0	1	0	1	6.9	4.42	144	12.8	130	4.1	9.1	115	12	11.9	1.1	6	0.8	72	79	88	16	98	36.78	14
0	1	0	0	1	1	0	1	0	0	0	0	0	1	1	1	0	0	0	0	0	0	1	0	1	0	0	0	0	8.7	3.58	268	14.3	126	4.3	9.3	157	12	15.8	1.4	23	1.2	89	86.4	47	23	95	36.56	11
0	0	0	0	0	0	0	1	0	0	0	0	0	0	2	3	0	0	0	1	0	0	0	0	0	0	0	1	1	18.4	4.04	328	14.5	142	3.5	9.8	188	16	13.6	1.2	16	0.8	92	55.5	93	24	100	38.11	9
0	1	0	0	1	0	0	0	0	0	1	1	0	1	2	3	0	0	1	1	1	1	1	0	1	0	0	1	1	7.1	2.7	89	13.4	148	3.3	8.6	172	17	13.9	1.3	12	0.8	60	41.5	80	21	100	37.11	NA
0	1	1	0	1	1	1	1	0	0	0	1	0	1	2	2	0	0	0	1	0	1	1	1	0	0	0	1	0	5.5	2.47	76	18.1	141	3.3	8.9	150	14	14.1	1.3	17	0.5	60	72.5	93	24	93	36.89	13
0	0	0	0	1	0	0	0	0	0	1	0	0	1	2	1	1	0	0	1	1	0	1	0	0	0	0	0	0	18.3	3.74	207	12.5	134	6.4	8	146	15	11.5	1.1	16	0.8	64	51.7	98	6	100	34.72	8
0	1	0	0	1	0	0	0	0	0	0	0	0	0	1	1	0	0	0	0	0	0	1	1	1	1	0	1	1	9.8	2.25	168	12.6	132	4.3	8	140	15	11.6	1.1	10	0.7	62	61.5	108	27	97	36.61	NA
0	0	0	0	0	0	1	1	1	0	0	0	0	0	2	1	0	0	0	1	0	0	1	0	0	0	0	0	0	4.3	2.95	146	17.2	139	4.3	7.7	188	14	19.4	1.8	63	2.2	90	68.5	90	14	100	36.67	14
0	1	0	0	1	0	1	0	0	0	1	1	0	1	1	1	1	0	1	1	0	1	1	1	1	0	0	0	1	17	3.59	110	14.6	143	4.4	7.7	134	18	14.4	1.3	25	1.1	73	97.5	61	22	100	36.33	NA
0	0	0	0	0	0	0	0	0	0	0	0	0	0	2	1	0	0	0	0	0	0	1	0	0	0	0	0	0	11.1	3.22	367	13.6	138	3.9	8.5	166	15	14.1	1.2	16	0.8	77	50	76	16	97	38.06	12
0	1	0	0	0	0	0	0	0	0	1	1	0	0	1	1	1	0	0	0	0	1	1	0	1	0	1	0	1	6	3.36	292	16.8	145	4.5	8.1	96	11	25.4	2.4	47	1.6	30	66.46666667	73	14	100	36.83	NA
0	0	0	0	1	0	0	0	0	0	0	0	0	0	2	3	1	0	0	1	0	0	1	0	0	0	0	1	1	7.2	3.31	203	13.9	130	3.7	8.9	105	14	13.7	1.2	14	0.8	88	55	84	17	95	36.56	3
0	0	0	0	1	0	0	0	0	0	0	0	0	0	1	1	0	0	0	1	0	0	0	0	0	0	0	0	0	10.2	4.61	192	13.5	134	4	8.9	115	14	11.9	1.1	15	0.7	39	84.5	89	15	94	37.11	14
0	0	0	0	0	0	0	0	0	0	0	0	1	1	2	3	0	0	0	0	0	0	1	0	0	0	0	0	0	11.5	3.18	171	13.2	139	3.8	7.8	109	20	11.9	1.1	9	0.5	27	51	76	17	100	36.94	7
0	1	0	0	0	0	0	0	0	0	0	0	0	1	2	1	0	0	0	0	0	0	1	0	0	1	0	0	1	4.9	3.42	230	13.1	136	3.2	9.3	95	17	11.8	1.1	11	0.6	68	57	91	22	99	37	13
0	0	0	0	1	0	0	0	0	0	0	1	0	0	1	1	1	0	0	0	0	0	0	0	0	0	0	0	0	6.6	3.77	115	13	142	3.7	8.3	155	12	14.1	1.3	21	1	85	71.9	77	10	100	35.89	14
0	1	0	0	0	0	0	0	0	0	0	1	0	1	2	3	1	1	0	0	1	1	1	0	0	0	0	0	1	5.2	2.77	119	12.4	146	3.6	8.5	114	17	12.4	1.1	8	0.5	30	63.5	74	19	100	36.33	NA
1	1	1	0	1	0	0	0	0	0	1	0	0	1	1	1	0	0	0	1	0	0	1	0	0	0	0	0	1	9.8	3.66	121	14.3	140	3.9	8.4	157	10	17.4	1.6	14	1	93	76.4	88	23	94	37.06	11
0	0	0	0	1	0	0	1	0	0	1	1	1	0	1	1	0	0	0	1	0	1	1	0	1	0	0	0	1	25.2	3.21	219	13.3	130	4.1	8.8	147	12	11	1	17	0.8	73	63.4	63	20	92	36.44	13
1	1	0	0	0	1	0	1	1	1	0	1	0	0	2	3	1	0	0	1	0	1	1	0	0	0	0	1	1	3.1	2.41	109	13.7	137	3.7	9.4	98	16	13.1	1.1	10	1.1	69	71.86666667	81	17	100	37.33	3
0	0	1	0	1	1	0	0	0	0	0	0	0	1	2	3	0	0	0	1	0	0	1	0	0	0	0	0	0	9.4	3.82	188	13.2	137	4.2	8.9	136	13	12.5	1.1	19	0.7	87	61.3	72	21	98	37.06	13
0	0	1	0	1	1	1	0	0	0	1	0	0	0	1	1	0	0	0	1	0	0	1	1	0	0	0	0	0	5.8	3.53	199	16.6	141	3.6	8.3	50	15	19.2	1.8	14	0.7	72	92.5	85	15	97	37	NA
1	0	0	0	0	0	0	0	0	0	0	0	0	0	2	1	0	0	0	0	0	0	0	0	0	0	0	0	1	14.4	4.07	197	13.2	144	4.4	9.2	166	18	10.3	0.9	17	0.7	80	39	85	19	100	36.44	NA
0	1	0	0	0	1	0	0	0	0	0	1	0	1	1	3	0	0	1	1	0	1	1	0	1	1	0	0	1	15.2	4.67	238	13.2	134	5.5	7.8	374	18	11.6	1.1	13	0.9	43	92.3	96	18	100	36.39	3
0	1	1	1	1	0	0	0	0	0	0	0	0	0	1	3	0	0	0	1	0	1	1	1	1	0	0	0	1	5.8	2.22	63	12.4	133	5	7.7	113	12	19.4	1.8	12	0.6	67	73.15	83	14	100	36.94	14
0	1	0	0	0	0	0	0	0	0	0	0	0	0	1	3	1	0	0	1	0	0	1	0	0	1	0	1	1	6.6	2.44	37	19.4	138	3.1	7	93	10	18	1.6	8	0.6	41	80.4	82	18	97	37.61	12
0	1	0	0	0	0	0	0	0	0	0	0	0	0	2	3	0	0	0	0	0	0	1	0	0	0	0	0	0	14.1	4.15	219	12.5	140	4	9.1	124	14	11.7	1.1	17	0.8	52	95.7	68	15	95	36.83	14
0	0	0	0	0	0	0	0	0	0	0	0	0	0	1	3	1	0	0	0	0	0	1	0	0	0	0	0	1	13.8	4.58	187	13.6	141	4.7	7.8	101	11	13.5	1.2	20	1.3	24	80.03333333	113	23	100	37.56	NA
0	1	0	0	0	0	0	0	0	0	0	1	0	1	2	1	0	0	0	1	0	0	1	0	1	0	0	0	0	12	3.72	238	12.5	136	4.1	8.8	152	15	11.4	1	15	0.7	69	75.6	80	19	100	36.56	13
1	1	0	0	0	0	0	0	0	0	0	1	0	0	1	3	1	0	0	0	1	1	1	0	0	0	0	0	1	11	3.61	176	12.4	144	3.9	6	114	16	11.6	1.1	7	0.6	25	83.33333333	63	22	100	38.17	NA
0	0	0	1	1	1	0	0	0	0	1	1	0	0	1	3	0	0	0	0	0	0	1	0	0	0	0	0	1	8.1	2.72	534	16.3	148	3.2	8.4	150	7	15.2	1.4	17	0.3	36	68.7	87	42	100	37.78	9
0	0	0	0	1	0	0	0	0	0	0	0	0	0	2	3	0	0	0	1	0	0	1	0	0	0	0	0	0	7.3	3.82	141	13.3	142	3.6	9.2	90	16	12	1.1	17	0.6	68	59.8	60	15	100	36.67	NA
0	0	0	0	0	0	0	0	0	0	0	0	0	0	1	3	0	0	0	0	0	0	0	0	0	0	0	0	0	6.6	4.98	278	13.2	140	3	7.3	96	12	13.9	1.2	9	0.5	21	72.5	93	17	96	36.39	14
0	1	0	1	0	0	0	0	0	0	1	1	1	1	1	3	0	0	0	1	0	1	1	0	1	1	1	1	1	9.5	2.63	282	14.6	138	3.9	8	122	9	14.3	1.3	9	0.4	44	71.9	97	22	100	39.44	NA
0	1	0	0	0	1	1	1	1	1	0	1	1	1	1	1	0	0	0	0	0	1	1	1	1	0	1	1	0	16.7	4.33	95	14.8	141	4.1	7.8	87	18	17.3	1.6	49	2.1	89	87.5	62	36	98	36.33	13
0	1	0	0	0	1	0	0	1	0	0	1	0	1	2	1	0	0	0	0	0	1	0	1	0	0	0	0	0	12	3.64	292	12.7	136	5.7	8.5	278	11	11.5	1.1	20	1.2	92	58.05	79	25	100	36.67	3
0	1	0	0	0	0	0	0	0	0	0	0	0	0	1	1	0	0	0	1	0	0	0	1	1	0	0	0	0	6.3	3.47	130	19.4	144	3.5	9.1	105	11	12.6	1.1	12	0.9	82	83.7	72	16	96	35.89	13
0	0	1	0	1	0	0	1	0	0	0	0	0	1	2	3	0	0	0	1	0	0	0	0	0	0	0	0	0	12.1	3.81	223	13.7	139	4.6	9.7	130	13	11.6	1.1	15	0.9	85	54	114	21	98	37.5	NA
0	1	1	0	0	0	0	0	0	0	1	0	0	1	1	1	0	0	0	1	0	0	1	0	0	0	0	0	1	6.2	2.49	136	12.6	137	4.3	8.6	79	14	13.5	1.2	24	1.7	87	87.6	96	27	97	36.83	10
0	1	0	0	0	0	0	0	0	0	1	1	0	1	1	2	0	0	0	1	0	1	1	0	1	1	0	1	1	7.6	2.99	100	15	143	3.2	8.2	100	14	10.3	1	9	0.7	45	76.9	112	18	100	38	NA
0	1	0	1	1	0	0	0	0	0	0	0	0	0	1	1	0	0	0	0	0	0	0	0	0	0	0	0	0	5.6	5.3	155	15.3	136	4.6	8.3	69	10	12.1	1.1	18	0.8	72	66.4	124	16	98	36.89	NA
0	1	0	0	0	0	0	0	0	0	0	0	0	0	1	1	0	0	0	0	0	0	0	0	0	0	0	0	0	4.2	4.13	178	12.8	139	4.7	8.7	92	11	12.6	1.2	9	1	53	97.7	96	13	100	36.83	NA
0	0	0	0	1	1	0	0	0	0	0	0	0	1	1	3	0	0	0	1	0	0	1	0	0	1	0	0	1	6.5	3.85	209	13.6	133	4.4	7.8	136	16	10.1	0.9	13	0.6	66	87.5	89	26	96	36.94	11
0	1	0	0	0	0	0	0	0	0	1	0	0	0	1	3	1	0	0	1	0	0	1	0	0	0	0	0	1	17.5	3.48	406	12.9	144	3.6	8.7	146	12	19.9	1.9	17	0.7	59	94	96	27	95	39.67	9
0	0	0	0	0	0	0	0	0	0	0	0	0	1	1	1	1	0	0	1	0	0	1	0	0	0	0	0	1	14.6	4.18	162	12.5	135	4.3	8.4	128	17	11.6	1.1	18	0.8	61	77.85	78	23	100	36.83	12
0	0	0	0	0	0	0	0	0	0	0	0	0	1	1	3	0	0	0	1	0	0	1	0	0	0	0	0	1	11	4.52	188	12.4	137	3.8	8.5	93	19	11.1	1	10	0.8	42	80.5	81	7	100	37.06	13
0	1	0	0	0	0	0	0	0	0	0	1	1	1	2	3	0	0	0	1	0	0	1	1	0	0	1	0	1	12.2	3.74	214	12.4	141	4.7	8.2	115	9	13.2	1.2	9	0.9	20	65.3	83	20	97	37.22	NA
0	1	1	0	0	1	0	0	0	0	1	1	0	0	2	3	1	0	0	1	0	0	1	1	0	1	0	0	1	10.3	4.56	176	16.8	139	4.4	10.4	149	17	14.9	1.3	38	6.8	80	72.2	82	25	99	35.67	3
1	1	0	0	1	0	0	1	0	1	1	1	0	0	1	3	1	0	0	1	1	0	1	1	1	0	0	0	1	22.2	3.79	109	13.8	146	4.5	7.2	172	16	17.3	1.6	39	1.8	91	69.43333333	91	11	100	38.39	6
0	1	0	0	1	0	0	0	0	0	0	0	0	0	1	3	0	0	0	0	0	0	0	0	0	0	0	0	0														95	62.7	110	18	95	37.33	14
0	0	0	0	0	0	0	0	0	0	0	0	0	0	2	3	0	0	0	0	0	0	1	0	0	0	0	0	1	6.7	3.7	205	14.4	141	3.7	9.1	148	13	14.5	1.3	22	0.9	82	83.1	89	17	95	37.44	12
0	1	1	0	0	1	0	1	1	0	0	0	0	0	1	1	0	0	0	1	0	0	1	0	0	0	0	0	0	9	4.21	186	13.9	141	3.3	9.3	158	13	15.6	1.4	21	0.9	78	116.7	90	17	97	36.83	NA
0	1	0	0	0	0	0	0	0	0	1	1	0	1	2	3	1	0	1	1	0	1	1	0	1	0	0	1	1	5.6	3.43	32	14.8	145	4.4	8.7	136	13	18.3	1.7	17	0.6	77	68.3	87	25	96	36.33	NA
0	1	0	0	1	0	0	0	0	0	0	0	0	1	2	1	0	0	0	1	0	0	1	1	0	0	0	0	0	15.4	4.31	442	20.4	135	3.9	8.5	141	16	11.8	1.1	9	0.6	43	87.1	80	18	100	37.33	9
0	1	1	0	0	1	1	0	0	1	1	1	0	1	2	3	0	0	0	1	0	0	1	1	0	0	0	0	1	12.9	3.71	175	14	128	5.1	9.1	276	15	10.7	1	30	5.9	79	90.4	72	20	95	36.89	9
0	1	0	0	0	0	0	0	0	0	0	0	0	0	1	1	0	0	0	1	0	0	1	0	0	0	0	0	0	8.4	4.63	290	11.9	137	4.8	9.2	114	11	12.1	1.1	19	1	70	73.5	82	11	99	36.61	NA
0	0	0	0	1	0	0	0	0	0	0	0	0	1	2	3	0	0	0	1	0	0	1	0	0	0	0	0	0	9.4	3.21	98	14.1	141	3.5	8.5	98	15	12.3	1.1	15	0.8	81	59.7	144	22	94	37.39	12
0	1	0	0	1	0	0	0	0	0	0	0	0	0	1	3	0	0	0	1	0	0	1	0	0	0	0	0	0	6.5	4.42	125	12.7	140	3	9.3	100	20	11.8	1.1	11	0.8	90	78.4	101	15	93	37.11	NA
0	1	0	0	0	0	0	1	1	0	0	0	0	1	1	3	0	0	0	1	0	0	1	0	1	0	0	1	0	16.5	3.21	185	17.6	142	4.1	8.6	117	20	14.4	1.3	31	1.6	88	71.55	83	17	100	36.44	8
0	1	0	0	1	0	0	0	0	0	0	0	0	0	1	3	0	0	0	0	0	0	1	0	0	1	0	0	1	10.2	3.79	130	14.7	140	3.5	8.4	131	13	11.5	1.1	6	0.9	38	66.6	105	24	100	37.5	NA
0	1	0	0	1	0	0	0	0	0	0	1	0	0	1	3	1	0	0	1	0	0	0	0	1	1	0	0	1	12.7	3.94	211	13.2	136	5.2	8.5	219	17			11	0.8	54	101.95	91	17	98	38.06	NA
0	0	0	0	0	0	0	0	0	0	0	0	0	0	1	3	0	0	0	0	0	0	1	0	0	1	0	0	0	10.9	3.91	248	12.2	141	4.3	8.9	93	15	11.2	1	7	0.9	28	53	95	17	100	37.22	13
0	1	0	0	0	0	0	0	0	0	0	0	0	1	1	3	0	0	0	0	0	0	1	0	0	1	0	0	0	11.6	3.75	333	14.4	136	4.7	9.1	90	15	9.9	0.9	5	0.6	67	62.4	92	13	100	37.11	13
0	1	0	0	0	1	0	0	0	0	0	1	0	0	1	1	0	0	0	0	0	0	1	0	0	0	0	1	0	8.3	4.12	340	12	142	4	9.3	169	13	13.1	1.2	17	0.8	73	80.4	69	18	100	36.89	8
0	1	0	0	0	0	0	0	0	0	1	1	0	1	1	3	0	0	0	1	0	1	1	0	1	1	0	1	0	9.8	3.64	88	14.8	136	3.6	7.2	143	11	14.5	1.3	9	0.6	56	68	69	24	98	37.72	11
0	1	0	0	0	0	0	0	0	0	1	1	0	0	2	3	0	0	0	0	0	0	1	0	0	0	0	0	0	7.8	3.48	212	14	139	3.1	6.4	70	15	13.3	1.2	11	0.7	77	53.6	81	13	100	37.5	14
0	0	1	0	1	0	0	0	0	0	0	1	0	0	2	3	0	0	0	1	0	0	1	0	0	0	0	0	0	21.8	3.61	370	12.3	133	3.9	7.9	207	15	11.9	1.1	14	0.6	87	63	78	16	96	36.33	6
0	1	0	0	1	0	0	0	0	0	0	0	0	0	1	1	0	0	0	0	0	0	1	0	0	0	0	0	0	16.4	4.29	240	13.4	138	4.1	9	192	18	11.6	1.1	15	1.2	50	113.1	79	13	99	36.67	NA
0	1	0	0	0	0	0	0	0	0	0	1	0	0	2	1	0	0	0	1	0	1	1	0	0	0	0	0	1	13.2	3.79	130	13.2	142	4.1	7.6	137	14	15.1	1.4	11	0.5	59	71	66	15	89	36.39	14
0	1	1	0	0	0	1	0	0	0	1	1	0	1	1	3	1	0	0	1	0	1	1	1	1	0	0	0	1	11.2	5.34	179	13.6	140	4	8.8	110	21			16	0.9	62	95	98	16	96	37.67	8
0	0	0	1	0	0	0	0	0	0	0	0	0	0	1	1	0	0	0	1	0	0	0	0	0	0	0	0	1	8.9	4.29	184	14.7	142	3.9	9	161	11	12.5	1.1	14	0.9	48	87.3	76	12	95	36.78	14
0	1	0	0	0	0	1	0	1	0	0	0	0	0	2	3	0	0	0	1	0	0	1	0	0	0	0	0	0	8	3.58	168	14	147	3.7	9.2	83	19	15.5	1.4	47	1.6	91	55	80	18	94	36.06	13
0	1	0	0	0	0	0	0	0	0	0	1	0	1	1	3	0	0	0	1	0	0	1	0	1	0	0	0	1	14.8	3.47	126	15.1	142	4.5	8.8	116	16	18.3	1.7	13	0.9	35	93.1	80	40	100	36.61	NA
0	1	0	0	1	0	0	0	0	0	1	1	0	1	1	3	0	0	0	1	0	0	1	0	0	1	0	0	1	18.1	4.29	141	14	143	5.1	7.9	95	11	11.5	1.1	31	1.3	66	93.5	95	18	97	36.39	14
1	1	0	0	0	0	0	0	0	0	0	1	0	0	1	3	1	0	0	0	1	1	1	0	1	0	0	0	1	7.5	2.98	133	13.4	139	5.2	6.9	148	10	14	1.2	15	0.6	61	69	88	28	89	37.06	NA
1	0	0	0	0	0	0	0	0	0	1	1	0	1	1	3	0	0	0	0	0	1	1	1	1	0	0	0	0	0.8	4.4	236	13.4	146	4.7	8.7	85	16	12.8	1.2	34	1.4	88	70.8	70	32	97	37.44	13
0	1	0	1	0	0	0	0	0	0	0	0	1	1	1	1	0	0	0	1	0	1	1	0	0	1	0	0	1	10.7	3.62	164	12.7	135	3.7	8.6	96	10	12.1	1.1	22	0.8	52	61.2	84	18	100	36.5	NA
0	1	0	0	1	0	0	0	0	0	0	1	0	1	1	3	0	0	0	1	1	0	1	0	1	1	0	0	1	8.1	3.66	195	13.8	139	3.6	8.2	108	10	11.6	1.1	9	0.8	33	75.35	82	22	100	38.11	NA
0	1	0	0	0	1	0	0	0	1	0	0	0	0	1	1	1	0	0	0	0	0	1	0	1	0	0	0	1	4	3.8	111	13.8	140	4.3	8.3	126	11	14.3	1.2	16	0.9	72	115.4	76	23	98	37.22	NA
0	1	0	1	0	0	0	0	0	0	0	1	0	0	2	2	0	0	0	1	0	0	1	0	0	0	0	0	1	6.5	3.93	180	13.1	139	3.8	9.3	98	14	13.7	1.3	12	0.7	85	51	90	14	93	36.89	14
0	1	1	0	1	0	1	0	0	1	0	0	0	0	2	3	0	0	0	1	0	0	1	0	1	0	0	0	0	13.7	2.97	261	13.5	134	5.7	8.2	248	18	18.1	1.7	38	1.2	92	74.1	84	17	98	36.5	14
0	0	1	0	1	1	0	0	0	0	1	0	0	0	2	1	0	0	0	1	0	0	1	0	0	0	0	0	1	8.7	3.56	174	13.1	139	4.3	8.8	238	16			15	1	62	59.3	69	12	97	37.06	13
0	1	0	0	0	0	0	0	0	0	0	1	0	0	2	3	1	0	0	0	0	1	1	0	0	0	0	1	0	12	3.04	137	14.2	143	4	6.8	160	13	14.3	1.2	11	0.6	59	62.3	130	23	99	36.11	NA
0	0	0	0	0	0	0	0	0	0	0	1	0	0	1	3	1	0	0	1	1	0	1	0	0	0	0	0	0	21	3.15	259	14.6	142	4.3	8.6	136	16	13.8	1.2	12	0.9	25	80.7	83	17	100	37.06	NA
0	0	0	0	0	0	0	0	0	0	0	0	0	0	1	1	0	0	0	1	0	0	1	0	1	0	0	0	0	7.6	3.9	201	13.1	137	3.6	8.6		16	18	1.7	14	0.8	92	70.1	75	14	94	36.56	NA
0	1	0	0	1	1	0	1	0	0	0	0	0	0	1	1	1	0	0	1	0	0	1	0	0	0	0	0	0	13.7	4.5	258	13.6	138	5.1	8.5	256	15	12	1	22	1.3	68	113.9	101	14	89	37.17	14
0	0	0	0	0	0	0	0	0	0	0	0	1	0	1	3	0	0	0	0	0	1	1	0	0	1	0	0	1	9.7	3.25	168	13.1	139	4.1	8.1	146	12	12.5	1.2	11	0.8	29	90	86	22	100	36.72	NA
0	1	0	0	0	1	0	1	1	0	0	0	0	0	1	1	0	0	0	1	0	0	1	0	0	0	1	0	0	6.4	3.68	121	15.1	140	4.9	8.8	174	13	17.3	1.6	39	1.2	74	78.9	81	16	98	36.61	NA
0	1	0	0	1	0	0	0	0	0	0	1	0	1	1	3	0	1	0	1	0	0	1	0	0	1	0	0	1	30.9	4.23	292	11.9	137	5.4	8.5	140	15	12.7	1.2	15	0.9	30	85	87	15	100	37.06	3
0	0	0	0	1	0	0	0	0	0	0	0	0	0	2	1	0	0	0	0	0	0	0	0	0	0	0	0	0	4.1	3.79	179	13.3	141	4.3	8.8	94	11	11.3	1	11	0.6	67	60	99	12	100	36.44	NA
1	1	0	0	0	0	0	0	0	0	0	1	0	0	1	3	0	0	0	0	1	1	0	0	1	0	0	1	0	12.3	2.77	60	16	140	4.4	9.1	174	22	16.5	1.5	13	0.7	58	66.5	87	11	100	36.44	NA
0	1	1	0	1	1	0	0	0	0	0	0	0	0	2	1	1	0	0	0	0	0	1	0	0	0	0	0	1	15.7	4.39	122	13.3	142	3.4	8.6	104	19	12.1	1.1	32	1	84	67.5	87	20	98	37.33	13
0	1	0	0	1	0	1	1	0	0	0	0	0	0	2	3	0	0	0	1	0	0	1	0	0	0	0	0	0	7.9	4.14	135	12.7	137	3.5	9.5	92	13	16.3	1.5	18	0.7	88	60.3	96	22	98	36.94	NA
0	1	0	0	1	0	0	0	0	0	0	1	0	1	2	1	0	0	0	0	0	1	1	1	0	0	0	0	0	11.3	3.88	192	13.1	131	3.2	10.6	148	16	12.6	1.1	26	0.7	70	59	76	17	97	35.67	14
0	1	0	0	1	0	0	0	0	0	0	0	0	0	2	3	0	0	0	0	0	0	1	0	1	0	0	0	1	7.8	3.78	231	14.3	144	3.4	8.7	114	9			19	0.8	70	97	70	21	100	35.83	11
0	1	0	0	0	0	0	0	0	0	0	0	0	0	1	3	0	0	0	1	0	0	1	0	0	0	0	0	1	12.6	4.48	253	13.2	138	3.6	8.7	113	15	13.2	1.2	10	0.9	25	87	78	13	100	36.83	14
1	1	1	0	1	1	0	0	0	1	1	0	0	0	2	1	1	0	0	1	1	0	0	0	1	0	0	0	1	11.8	3.88	333	13	138	3.8	8.8	169	14	13.8	1.2	17	0.7	79	54.6	91	14	100	36.44	9
0	0	0	0	0	0	0	0	0	0	0	0	0	0	1	3	0	0	0	0	0	0	1	0	1	0	0	0	1	17.4	3.55	232	13.8	140	4.6	7.9	127	16	15.1	1.3	18	0.9	24	77.3		19	100	35.67	NA
0	0	0	0	0	0	0	0	0	0	0	0	0	0	1	3	0	0	0	1	0	0	1	0	0	0	0	0	0	15.5	4.64	226	11.5	139	4.1	9	135	15	11.4	1.1	12	0.8	24	63.3	92	16	97	37.11	14
0	1	0	0	1	0	0	0	0	0	0	0	0	0	1	1	0	0	0	1	0	0	1	0	0	0	0	0	0	14.7	3.94	320	13	135	3.7	9.4	163	16	12.9	1.1	12	0.7	67	68.5	111	13	99	37.22	NA
0	0	0	0	1	0	0	1	0	0	0	1	0	0	2	3	1	0	0	1	0	0	0	0	0	0	0	0	0	3.4	2.83	104	14.8	143	3.6	8.2	123	14	17.5	1.6	21	0.9	77	79	61	14	100	36.89	NA
0	0	0	0	0	0	0	0	0	0	0	0	0	0	1	3	0	0	0	0	0	0	1	0	0	0	0	0	0	9.8	4.02	221	12.4	136	3.9	9	137	16			14	0.9	57	97.2	64	17	93	37.28	NA
0	1	0	0	0	1	1	0	1	1	0	0	0	1	1	3	0	0	0	0	0	0	1	1	1	0	0	0	1	6	2.92	66	15.9	144	4.1	9	91	13	13.8	1.3	21	1.1	91	75	119	15	96	37.22	14
0	1	0	1	0	1	0	0	0	0	1	1	1	0	1	3	0	0	0	0	0	0	1	0	0	1	0	1	1	4.9	3.45	42	12.9	136	3.3	7.2	185	17	14.5	1.3	4	0.5	48	73.3	109	25	92	37.39	NA
0	1	0	0	0	0	0	0	0	0	0	0	0	1	1	3	1	0	0	1	0	0	1	0	0	1	0	0	1	15.2	4.52	241	12.9	144	9.7	5.8	80	16	12.3	1.1	8	0.8	50	98.9	93	20	100	37.94	12
0	1	0	0	1	0	0	0	0	0	1	1	0	1	2	1	0	0	0	1	0	1	1	0	0	0	0	1	1	14.4	4.13	229	13.8	140	4.1	8	159	8	12.5	1.2	12	0.8	65	78	112	18	100	35.89	NA
0	0	1	0	1	0	0	0	0	0	0	0	0	0	2	3	0	0	0	0	0	0	1	0	1	0	0	0	1	4.8	2.99	170	12.5	137	3.5	8.2	104	14	12.2	1	6	0.6	75	78.35	84	16	92	36.06	14
0	1	0	0	0	0	0	0	0	0	1	1	0	1	1	3	0	0	1	1	1	1	1	0	1	0	0	0	1	18.3	5.28	258	12.9	142	4.1	9.1	126	18	12.1	1.1	19	1.2	34	92	98	30	100	38.44	NA
0	0	1	0	0	1	1	0	1	0	0	0	0	0	1	1	0	0	0	0	0	0	0	1	0	0	0	0	0	8.8	2.9	156	15.5	137	4.1	8.7	245	23	16.5	1.5	54	1.6	84	77.2	60	18	96	36.44	14
1	1	0	0	0	0	0	0	0	0	0	0	0	1	2	1	1	0	0	1	0	1	1	0	0	0	0	0	1	14.2	3.7	262	13.1	137	4.4	8	151	18	11.1	1	20	0.7	90	68.65	73	26	100	37.22	3
0	1	0	0	0	0	0	0	0	0	0	1	0	1	1	3	1	1	0	1	1	1	1	0	0	1	0	0	1	13.5	4.39	148	14.4	149	4.6	8.6	163	18	12.5	1.1	11	1	25	66	83	21	100	37.22	NA
0	1	1	0	1	0	0	0	0	0	1	1	0	1	1	1	1	0	1	1	0	1	1	0	1	0	0	0	1	23.3	3.86	202	14	138	5.4	8.6	245	22	17.8	1.7	30	1.7	73	85	99	13	94	36.94	13
0	0	0	0	1	0	0	0	0	0	1	0	0	1	1	3	0	0	0	0	0	0	1	0	0	0	0	0	1	17.6	3.81	180	14.5	137	6.2	8.6	156	14	12.5	1.2	21	1	54	94.8	114	22	100	37.17	NA
0	1	0	0	1	0	0	1	0	0	1	0	0	0	2	3	0	0	0	1	0	0	1	0	0	0	0	0	1	12.1	2.53	256	16.3	133	4.2	9	118	12			5	0.3	67	42	89	17	99	36.11	NA
0	1	0	0	1	0	0	0	0	0	0	0	0	1	2	3	0	0	0	1	0	0	1	0	0	0	0	0	1	10.2	3.09	176	12.4	128	3.6	7.7	123	14	11.4	1.1	13	0.5	85	62.35	85	22	100	36.89	11
0	1	0	0	0	1	0	0	0	0	0	0	0	0	2	1	1	0	0	1	0	1	1	0	1	0	0	0	1	6	2.63	339	16.2	142	4.1	8.4	144	11	21.2	2	23	0.8	69	141	79	33	96	36.5	NA
1	1	0	0	0	0	0	0	0	0	0	1	0	0	1	3	1	1	0	1	1	1	1	0	0	0	0	0	1	10.4	4.29	195	12.9	144	4.1	8.1	110	18	13.8	1.2	13	1	23	88.9	68	16	100	34.5	4
0	1	0	0	1	1	0	0	0	1	1	1	0	0	1	1	1	0	1	1	0	0	1	1	1	0	0	0	0	11.7	4.08	237	12.6	137	4.5	9.5	189	15	14.4	1.3	15	0.8	73	88.2	83	15	100	37.39	6
0	0	0	0	0	1	1	0	0	0	0	0	1	0	2	1	0	0	0	1	0	0	1	0	1	0	0	0	0	12.2	3.06	177	14.5	142	4.5	8.1	113	11	13.4	1.2	17	1	83	79.5	70	20	95	36.94	14
0	0	0	0	0	0	0	0	0	0	0	1	0	0	1	3	1	0	0	1	0	1	1	0	0	1	0	0	1	7.2	3.88	194	13.2	137	3.9	7.7	95	18	9.7	0.9	8	0.6	52	79.43333333	84	12	100	36.39	7
0	1	1	0	1	1	0	0	0	0	0	0	0	1	1	1	0	0	0	1	0	0	0	1	0	1	0	0	1	7.5	3.03	90	14	132	3.3	8.8	166	16	14.9	1.4	8	0.7	81	84.55	99	23	98	37	13
0	0	0	0	0	0	0	0	0	0	0	0	0	0	1	3	0	0	0	0	0	0	0	0	0	0	0	0	1	9.4	4.24	139	12.6	134	4.2	8.7	95	18	11.3	1	16	1	26	97.5	85	25	100	38.39	12
1	1	1	0	0	1	1	1	1	0	0	0	0	0	1	3	0	0	0	0	0	1	1	1	0	0	0	0	0	9.9	2.62	244	14.4	136	5.7	8.8	162	16	11.4	1.1	59	8.2	78	86.5	85	15	98	36.89	14
0	0	1	0	0	1	1	0	0	0	0	0	0	1	1	1	0	0	0	1	0	0	1	0	1	0	1	0	0	9.8	3.59	206	13.8	129	3.1	9	142	11	13.6	1.3	14	0.8	90	85	108		85	36.83	9
0	1	0	0	1	0	0	0	0	0	0	0	1	0	1	3	0	0	0	0	0	0	1	0	0	1	0	0	1	8.1	2.98	159	19.6	144	3.5	7	58	13	14.1	1.3	9	0.5	60	74.9	97	19	100	36.44	14
0	1	0	0	0	0	0	0	0	0	1	1	0	0	1	3	1	0	1	1	0	0	1	0	1	0	0	0	1	12.4	4.39	205	12.5	142	3.1	8.7	121	11	14.3	1.2	6	0.7	28	111	97	19	100	37.83	NA
0	1	0	0	1	0	0	0	0	0	1	1	1	0	2	1	0	0	0	0	0	1	1	0	0	0	0	0	0	24.9	2.85	139	18.2	138	3.1	8.5	120	15	15.6	1.4	22	1.7	71	76	81	15	93	36.78	NA
0	0	0	0	0	0	0	0	0	0	0	1	0	0	1	3	0	0	0	0	0	0	1	0	0	0	0	0	1	14	3.52	282	13.4	137	4	7.6	109	17	13.6	1.2	10	0.9	41	92	83	16	100	37.72	13
0	1	0	0	0	0	0	0	0	0	0	0	0	0	1	3	0	0	0	1	0	0	1	0	1	1	0	0	1	8.3	4.52	169	13.4	134	5.4	7.9	135	20	12.9	1.1	6	0.8	61	104.4	60	20	96	36.61	12
0	1	0	0	0	0	0	0	0	0	0	1	0	0	1	3	1	0	0	0	0	1	0	0	0	0	0	0	0	11.6	4.35	377	12.1	139	4.8	9.5	80	12	11.9	1	12	1.1	22	65.73333333	54	13	100	35.89	NA
0	0	0	0	0	0	0	0	0	0	0	0	0	0	1	3	1	0	0	1	0	0	1	0	0	0	0	0	1	14.3	3.97	214	12.8	141	3.8	8.1	109	14	13.2	1.1	10	0.8	25	69.4	85	13	98	38.06	NA
0	1	0	0	1	0	0	0	0	1	0	1	0	1	1	1	0	0	0	1	0	0	1	0	0	0	0	0	0	5.7	3.91	190	12.4	138	3.9	8.8	103	19	10.8	1	7	0.9	79	85.2	97	17	95	37.06	9
0	1	0	0	1	1	0	0	0	0	0	1	0	1	1	2	0	0	0	1	0	0	1	0	0	1	0	0	1	13.2	4.1	140	13.7	135	3	8.1	310	20	11.2	1	8	0.6	46	96.55	91	19	98	36.33	14
0	1	0	0	0	0	0	0	0	0	0	0	0	0	2	1	0	0	0	0	0	0	0	0	0	0	0	0	0	11.7	4.61	289	13	141	4.2	9.2	131	15	12.3	1	14	0.7	55	100	84	18	97	35.94	NA
0	1	0	0	0	0	0	0	0	0	0	0	0	0	1	3	0	0	0	0	0	0	0	0	0	1	0	0	1	17.2	4.81	247	13.6	143	4.3	9	110	16	12.5	1.1	14	0.9	25	73	69	15	100	37.5	11
0	0	0	0	0	0	0	0	0	0	0	0	0	0	1	3	0	0	0	1	0	0	1	0	0	0	0	0	0					137	4.2	8.9	134	15			16	1.2	28	112	97	28	100	37.72	13
0	0	1	0	0	0	1	0	0	0	0	0	1	0	2	3	0	0	0	1	0	0	1	0	1	1	0	0	1	5.4	2.3	71	19.4	139	3.1	8.2	110	10	15	1.4	9	0.6	58	53.76666667	94	22	98	37.33	12
0	1	1	0	0	1	1	1	0	0	0	0	0	0	2	3	0	0	0	0	0	0	1	0	1	0	0	0	0	10.3	3.11	183	18.3	139	4.2	8.2	388	13	14.2	1.3	50	1.3	87	50.55	78	13	100	36.5	NA
0	1	0	0	0	0	0	0	0	0	0	0	0	1	1	3	0	0	0	0	0	0	1	0	0	0	0	0	1	18.3	4.36	237	13.2	140	3.7	9.3	120	17	11.3	1	9	0.8	30	58.3	102	23	97	37.06	8
0	0	0	0	0	0	0	0	0	0	0	0	0	0	1	1	1	0	0	1	0	0	1	0	0	1	0	0	1	19.5	4.35	248	12.9	137	3.8	8.4	144	12	12	1	10	0.8	54	104.1	117	15	100	37.83	7
0	1	0	0	0	0	0	0	0	0	0	1	0	0	1	3	0	1	0	0	0	0	0	0	0	0	0	0	0	13.6	4.48	279	13.1	140	3.8	9.2	127	11	11.7	1.1	9	0.9	31	98.8	91	24	97	37.11	14
0	1	0	0	0	0	0	0	0	0	1	1	1	1	1	3	0	0	0	1	0	0	1	0	1	0	0	0	1	12.7	4.44	245	14.5	138	3.9	8.8	106	11	12.8	1.2	14	0.9	38	113	70	7	100	37.5	NA
0	0	1	1	1	0	0	0	0	0	0	0	0	1	1	1	0	0	0	1	0	0	0	0	0	0	0	0	0	10.7	3.74	195	11.7	141	3.7	8.6	115	12	10.6	1	13	0.8	79	65.3	99	14	99	36.61	13
1	1	0	0	0	0	0	0	0	0	0	0	0	0	2	1	1	0	0	0	1	1	0	0	1	0	1	0	0	14.3	2.61	218	16.8	142	2.5	9.3	187	27	19	1.8	3	0.6	49	80.4	76	0	100	36.39	NA
0	0	1	0	1	1	0	0	0	0	0	0	0	0	1	1	0	0	0	0	0	0	1	0	0	0	0	0	0	10.6	4.4	204	13.1	137	4.2	9.6	96	11	11.6	1.1	22	1.1	73	103	90	9	97	36.78	NA
0	1	0	0	0	0	0	0	0	0	1	0	0	1	1	1	0	0	0	1	0	0	1	0	0	0	0	0	1	14	4.36	217	12.8	140	5	7.8	186	14			11	0.7	45	87	93	22	98	37.06	11
0	1	0	0	0	0	0	0	0	0	1	1	1	1	1	3	0	0	0	0	0	1	1	0	1	1	0	0	1	2	4.07	20	18.6	144	3.2	7.7	116	20	20.8	1.9	16	1.4	43	89.6	80	21	92	36.94	12
0	0	1	0	0	0	1	0	1	1	0	0	0	0	1	1	0	0	0	1	0	0	1	1	1	0	0	0	0	5.8	3.68	110	17.9	135	3.5	9	83	15	14.4	1.3	17	1.3	82	57.5	101	19	95	37.33	NA
0	1	0	0	0	0	0	0	0	0	0	1	0	1	1	3	0	0	1	1	0	0	1	0	1	0	0	1	1	10.8	3.78	111	14.5	140	4.4	7.2	118	11	20.4	1.9	14	0.7	23	76.3	59	13	100	37.5	NA
0	0	1	0	1	0	0	0	0	0	1	1	0	0	1	1	1	0	0	1	0	0	0	0	0	0	0	0	1	6.3	3.96	117	14.9	144	3.5	8.3	93	15	11.4	1	104	1.6	92	78.2	69	24	99	37.22	14
0	1	0	0	0	0	1	0	1	0	1	1	0	0	1	3	0	0	0	1	0	0	0	0	0	0	0	0	1	5.4	3.42	125	15.6	141	4.4	9.1	154	15	13.6	1.2	84	1.8	88	57.8	95	11	98	36.11	12
0	1	0	0	0	0	0	0	0	1	0	1	0	1	1	3	1	1	1	1	1	1	1	0	1	0	0	0	1	8.9	2.98	126	13.2	139	4.9	6.8	83	12	17.3	1.6	10	0.7	23	67	79	20	100	36.78	NA
0	0	0	0	0	0	0	0	0	0	0	1	0	0	2	3	0	0	0	0	0	0	1	1	0	0	0	0	0	12.3	3.09	191	20.5	135	3.9	7.9	149	10	10.7	1	6	0.5	30	74	86	9	100	37.11	12
0	1	0	0	0	0	0	1	1	0	0	0	0	0	1	1	0	0	0	0	0	0	1	0	0	0	0	0	0	4.6	2.53	42	16.4	142	4.4	7.9	94	11	14.3	1.3	24	1.2	89	63.96666667	78	11	100	37.17	NA
0	0	0	0	0	0	0	0	0	0	0	0	0	0	1	2	0	0	0	1	0	0	1	0	0	0	0	0	0	6.1	4.99	235	12.9	139	4.2	9	146	9	11.9	1.1	22	0.6	74	75.9	93	18	96	36.56	NA
0	1	1	0	1	1	0	1	0	0	1	1	0	1	1	1	0	0	0	1	0	1	1	1	1	1	0	0	0	20.7	4.53	208	13.8	140	4.2	8.2	149	17	12.8	1.2	16	0.8	82	88.4	101	17	96	37.61	NA
0	1	0	0	1	1	0	0	0	0	0	1	0	1	1	1	0	0	1	1	0	1	1	0	1	0	0	0	1	9.4	4.69	156	13	136	4.3	8.7	179	14	16.3	1.5	18	0.8	68	111.5	75	22	94	36.72	13
0	0	0	0	1	0	0	1	0	1	0	0	0	0	2	1	0	0	0	1	0	0	1	0	0	0	0	0	1	13.5	2.94	258	13.9	130	3.4	8.7	124	12	11.5	1	13	0.8	89	46	102	16	99	36.44	13
0	1	0	0	0	0	0	0	0	0	0	0	0	0	1	1	0	0	0	0	0	0	1	0	0	0	0	0	0	8.9	4.32	244	13	138	4.1	8.7	96	8	13.6	1.3	10	0.9	61	89	90	26	100	36.83	14
1	0	0	0	1	0	0	0	0	0	0	0	0	0	2	1	1	0	0	0	0	1	0	0	0	0	0	1	1	12	3.42	86	14.7	139	4.4	8	154	13	12.5	1.1	27	0.7	89	31.5	60	17	100	36.5	6
0	0	0	1	0	0	0	0	0	0	0	0	0	1	2	3	1	0	0	0	0	0	1	0	0	0	0	0	1	14.5	3.43	291	13.4	138	2.8	6	125	14	16.6	1.5	3	0.4	26	68	67	15	100	39.61	NA
0	1	0	0	1	1	0	0	0	0	1	1	0	1	1	3	0	0	1	1	0	1	1	0	1	0	0	0	1	20.9	3.2	148	13.6	139	4.2	7.2	340	15	11.9	1.1	19	1.6	50	103.75	55	19	100	37.11	NA
0	0	1	0	0	1	1	0	1	0	0	0	0	0	2	1	1	0	0	1	0	1	1	1	1	0	0	0	1	7.8	3.84	67	17.8	139	4.4	8.4	155	17	13.3	1.1	29	1.1	73	65	107	13	97	37.94	14
0	0	0	1	0	0	0	0	0	0	0	0	0	0	2	3	0	0	0	0	0	0	1	0	0	0	0	0	0	9.6	3.77	183	12.9	143	3.4	7.5	97	12	14.9	1.3	8	0.7	34	50.4	65	15	100	37.22	9
0	1	0	0	1	1	0	0	0	0	0	1	0	1	1	1	0	0	0	0	0	0	1	0	1	0	0	0	0	5.8	3.38	214	12.9	133	4.9	9.5	231	10	11.4	1.1	16	1	78	80.7	103	26	100	36.61	13
1	1	1	0	0	0	0	0	0	0	0	1	0	1	2	3	1	0	0	1	0	0	1	0	1	0	0	0	1	10.4	2.87	189	12.3	139	3.9	7.7	156	11	13.2	1.2	15	0.5	72	92.5	84	18	99	36.67	NA
1	0	0	0	0	0	0	0	0	0	0	1	0	0	2	3	0	0	0	1	0	1	1	0	0	0	0	0	1	13.5	2.67	123	13.2	140	3.2	5.9	194	13	13.5	1.2	11	0.5	61	73	77	21	100	36.33	NA
0	1	0	0	1	1	0	0	0	0	1	1	0	1	1	1	1	0	1	1	0	0	1	1	1	1	0	0	1	16.7	5.24	308	15.2	138	3.5	9.5	221	16	11.3	1	13	0.8	70	107.6	77	15	95	37	13
1	1	0	0	0	0	0	0	0	0	1	1	0	1	1	3	0	0	1	1	1	1	1	1	1	1	0	1	1	16.8	4.44	261	11.7	140	3.9	8	113	18	11.4	1.1	14	0.9	32	97.8	88	19	100	37.33	NA
0	1	0	0	0	0	0	0	0	0	0	0	0	0	2	1	0	0	0	0	0	0	1	0	0	0	0	0	0	15.6	4.71	276	13.7	139	4.2	8.9	179	16	12.7	1.1	13	0.9	54	81.6	83	20	97	37.72	12
0	1	0	1	0	0	0	0	0	0	0	1	0	1	2	1	0	0	0	1	0	0	0	0	0	1	0	0	1	6.1	3.13	184	14.1	140	3.6	8.8	77	12	10.5	1	9	0.5	72	51	91	11	98	37.11	11
0	0	0	0	0	0	0	0	0	0	0	1	0	1	2	3	1	0	0	0	0	0	1	0	0	1	0	0	1	13.2	3.03	326	13.2	144	3.5	7.8	116	16			2	0.4	50	62.4	100	17	100	38.28	13
0	1	0	0	0	0	0	1	0	0	0	0	0	0	1	1	0	0	0	1	0	0	1	0	0	0	0	0	0	6.8	4	137	12.6	141	4.1	8.7	90	11	13.5	1.2	20	1	88	62.2	74	20	99	36.94	13
0	0	0	0	0	0	1	0	1	0	1	1	1	0	2	3	0	0	0	0	0	0	1	0	1	0	0	0	0	8.7	3.41	302	13.3	140	5.1	7.8	127	16	13.3	1.1	51	1.1	83	42.8	67	17	94	36	14
0	1	0	0	1	0	0	0	0	0	0	0	0	0	1	1	0	0	0	0	0	0	0	1	1	0	0	0	0	8.2	2.83	174	13.7	139	3.7	7.5	105	8	13.4	1.1	20	1	80	84.3	79	15	100	35.72	NA
0	1	0	0	1	1	0	0	1	1	0	0	0	0	1	1	0	0	0	0	0	0	0	0	0	0	0	0	0	8.4	3.05	211	12	140	5.3	8.6	131	7	10.9	1	31	1.4	76	107.9	98	14	98	36.72	14
0	1	0	0	0	0	0	0	0	0	0	0	0	0	1	1	0	0	0	0	0	0	1	1	0	0	0	0	0	10.5	4.02	158	13.6	137	4.2	8.1	103	14	12.8	1.2	21	1.1	58	77.6	76	31	95	36.94	NA
0	1	0	0	0	0	0	0	0	0	0	1	0	0	2	1	1	0	1	1	0	1	1	0	0	1	0	0	0	11.8	3.97	340	16.3	146	4.7	7.7	164	16	12.3	1	11	0.7	46	92.7	103	17	100	38.17	NA
0	1	0	0	0	0	0	0	0	0	0	1	0	1	1	2	0	0	0	0	0	0	0	1	0	0	0	0	0	20.6	3.12	132	12.7	138	4.4	8.7	109	14	11.5	1.1	16	0.9	91	62.25	92	23	98	36.39	14
1	1	0	0	1	1	0	0	0	1	0	1	0	0	1	3	0	0	0	1	1	1	1	0	0	0	0	1	1	11.6	3.49	151	12.7	141	4	8.5	199	21	11.7	1.1	14	0.8	64	71.3	96	16	100	37	NA
0	0	0	0	0	0	0	0	0	0	0	0	0	0	2	3	0	0	0	0	0	0	0	0	0	1	0	0	0	5.3	3.29	179	12.2	135	4.1	9.3	100	8	11.4	1.1	25	1	75	77.7	94	21	97	36.94	14
0	0	0	0	1	0	0	0	0	0	0	0	0	0	2	1	0	0	0	1	0	0	1	1	0	0	0	0	0	7.9	3.78	315	12.8	140	3.5	10.4	139	12	11	1	13	0.5	88	66	79	14	97	36.61	14
0	1	1	0	1	0	0	0	0	0	0	0	0	0	2	3	0	0	0	1	0	0	1	1	0	0	0	0	0	9.9	3.13	231	13.1	137	4.3	9.1	166	14	11.5	1.1	21	0.9	91	67.7	95	16	96	36.67	NA
0	1	0	0	1	1	1	0	0	0	0	1	0	0	2	3	0	0	0	0	0	0	1	1	1	0	0	0	0	10.4	3.85	160	13	141	4.2	7.8	176	13	13.4	1.2	16	0.8	88	87.5	90	14	95	37.06	14
0	0	0	0	0	0	0	0	0	0	0	0	0	0	1	3	0	0	0	0	0	0	1	0	0	0	0	0	1	11.8	4.53	219	12.5	145	4.4	9.5	95	19			22	1.1	21	52	85	32	100	36.89	14
0	1	0	0	0	1	1	0	0	0	1	1	0	1	1	1	0	0	0	1	0	1	1	0	1	0	1	0	1	5.6	4.59	141	13.9	141	3.8	8.8	107	11	13.8	1.3	26	1.1	91	71.2	89	20	95	36.5	10
1	1	0	1	0	0	0	0	0	0	0	1	0	0	1	3	1	0	0	1	0	0	0	0	1	0	0	0	1	16.7	4.46	234	15.3	144	4	8.1	135	15	15.2	1.3	14	0.8	52	78.7	109	22	100	36.78	6
1	1	0	0	0	0	0	0	0	0	0	0	0	0	2	2	1	0	0	0	1	1	0	0	0	0	0	0	0	18.1	2.56	116	21.7	135	3.9	8.1	74	22	45.5	5.1	59	2	46	78.5	65	18	100	35.22	3
0	0	0	0	0	0	0	0	0	0	0	1	0	0	2	2	1	1	0	1	0	0	1	0	0	1	0	0	1	6.4	3.78	188	13.2	141	3.9	8.5	81	21	19.3	1.7	9	0.5	56	58	75	18	98	36.33	13
0	1	0	0	0	0	0	0	0	0	0	1	0	0	1	1	0	0	0	1	0	0	1	0	0	0	0	0	0	4.5	4.4	206	14.6	142	4.3	9.9	96	18	12.5	1.1	15	0.9	78	68.9	103	18	96	36.61	12
0	1	0	0	1	0	0	0	0	1	1	1	0	1	1	1	1	0	1	1	0	1	1	1	0	1	0	0	1	13.6	3.81	284	15.2	135	4.5	8.1	152	21	14.8	1.4	15	0.9	64	78.25	102	20	100	37	NA
0	1	0	0	1	0	0	0	0	0	0	0	0	0	1	3	0	0	0	0	0	0	1	0	0	1	0	0	0	8.3	4.28	165	12.4	136	4.2	8.9	144	10	10.7	1	19	1.5	74	85	88	17	97	36.78	NA
0	1	0	0	1	0	0	0	0	0	0	0	0	0	2	3	0	0	0	1	0	0	1	0	0	0	0	0	1	9.5	4.53	234	13.7	141	3.8	8.2	144	9			12	0.5	43	97.1	97	33	91	37.61	14
0	1	1	0	1	0	0	0	0	0	0	0	0	0	2	1	0	0	0	1	0	0	0	0	1	0	0	1	0	10.1	4.34	562	15.1	138	4.1	9.9	159	14	13.8	1.2	11	0.8	83	53.8	83	12	99	36.39	13
0	0	0	0	0	0	0	0	0	0	0	0	0	0	1	3	1	0	0	0	0	0	0	0	0	0	0	0	1	8.6	4.4	250	11.9	142	4.1	7.3	93	17			8	0.9	22	85	68	17	100	36.83	13
0	1	0	0	0	0	0	0	0	0	1	1	0	0	2	3	1	0	1	1	0	1	1	0	1	0	0	0	1	11.9	2.88	346	15.4	135	3.6	8	192	12	12.6	1.1	20	0.5	88	55	65	14	100	36.11	NA
0	0	0	0	0	0	0	0	0	0	0	0	0	0	1	1	0	0	0	0	0	0	0	0	0	0	0	0	0	13.2	2	218	14.5	140	4.4	7.4	146	13	13.4	1.2	29	0.9	44	87.2	96	15	92	37.61	NA
0	1	0	0	0	0	0	0	0	0	0	1	0	1	2	1	1	0	1	0	0	1	1	0	1	1	0	0	1	10.8	3.49	271	13.8	143	3.6	8	96	15	10.7	1	15	0.6	62	60	118	16	100	37.5	NA
0	0	0	1	0	0	0	0	0	0	0	0	0	0	1	3	1	0	0	0	0	0	1	0	0	0	0	0	0	12.4	4.39	173	13.8	140	3.6	8.9	118	12	13.2	1.1	15	1.1	48	80.3	91	25	99	36.17	NA
0	1	0	0	0	0	0	0	0	0	0	1	0	1	1	3	0	0	0	0	0	0	1	0	0	0	0	0	0	4.9	3.29	166	12.7	142	3.3	7.5	108	11	11.2	1	10	0.7	47	81.85	91	15	99	37.33	10
0	1	0	0	0	0	0	0	0	0	0	0	0	1	2	3	0	0	0	1	0	0	1	0	0	1	0	0	1	4.5	3.23	108	13.2	140	5.5	7.6	114	13	11.8	1.1	9	0.6	59	59.1	88	19	100	36.44	NA
0	0	1	0	1	1	0	0	0	0	0	0	0	0	1	1	0	0	0	0	0	0	1	0	1	0	0	0	0	4.3	2.69	64	14.4	135	4.3	7.8	142	9	16.9	1.5	18	0.6	80	88.2	82	21	94	36.44	14
0	0	0	0	0	0	0	0	0	0	0	1	0	0	1	1	1	1	1	1	1	1	1	0	0	0	0	0	1	18.5	4.35	265	13.7	140	4.4	8.8	121	13	12.2	1	16	1.2	49	96.2	86	19	98	37.33	6
0	0	0	0	0	0	0	0	0	0	0	0	0	0	1	3	0	0	0	0	1	0	1	0	0	0	0	0	0	19.5	4.44	290	12.3	140	4.1	9.4	98	15			14	0.9	25	62.75	79	13	95	36.67	14
0	1	0	1	1	1	0	0	0	0	1	0	0	0	1	1	0	0	0	1	0	0	1	0	0	0	0	0	1	11.8	3.79	168	13.4	138	4.2	8.2	157	13			19	0.8	64	94.1	75	21	98	36.56	14
0	0	0	0	1	0	0	1	0	0	0	0	0	0	1	1	1	0	0	1	0	0	1	0	0	0	0	0	0	7.7	3.86	276	16.2	137	4	8.7	128	14	12.5	1.1	12	0.7	92	66	76	19	100	36.78	11
0	1	0	0	1	0	0	0	0	0	0	1	0	0	2	3	0	0	0	1	0	0	1	0	0	0	0	1	0	14.2	3.08	314	13.6	121	4.3	9.1	188	15	12	1	20	1.1	91	62	71	12	99	36.28	14
1	1	0	1	0	1	1	0	0	0	0	1	0	0	2	1	1	0	1	1	0	1	1	0	1	0	0	1	1	6.2	3.46	206	17.2	142	3.6	7.9	124	12	13.9	1.2	9	0.5	89	71.95	84	17	100	37.5	7
0	1	0	0	1	0	0	0	0	0	0	0	0	0	1	3	0	0	0	1	0	1	1	1	0	0	0	0	1	8.1	3.57	144	13.9	142	2.9	5.9	118	11	13.3	1.2	13	0.5	73	101.8	104	21	96	36.78	NA
0	1	1	0	0	0	1	0	1	0	0	1	0	1	2	1	0	0	0	1	0	1	1	1	0	1	1	1	1	6.9	1.95	138	18.2	140	4.8	9.4	72	14	12.9	1.2	34	4.7	63	44.3	80	20	98	37.22	14
0	0	0	0	1	0	0	0	0	0	0	0	0	0	1	3	0	0	0	1	0	0	1	0	0	1	0	0	1	4.4	3.32	68	12.1	138	2.5	9.1	90	21	13.3	1.2	4	0.6	37	79	116	25	98	37.06	11
1	1	0	0	0	0	1	0	0	0	0	1	0	0	2	3	1	1	0	0	0	1	1	0	1	0	0	0	1	98.9	3.51	219	14.7	138	3.9	10.3	258	13	13.7	1.2	18	0.8	91	61.4	68	19	99	36.28	NA
0	1	1	0	0	1	1	0	0	0	1	0	0	1	1	3	0	0	0	1	0	1	1	1	1	0	0	0	1	3.4	2.04	140	20.6	143	3.6	7.2	151	7	12.4	1.1	17	0.9	58	58.3	81	14	100	37.33	NA
0	1	0	1	1	1	0	0	0	1	0	0	0	1	1	1	0	0	0	1	0	0	1	0	0	0	0	0	0	8.5	3.79	115	12.3	131	3.6	8	170	11	11.2	1	8	0.6	83	58	85	18	98	36.33	14
0	1	0	0	0	0	0	1	1	0	1	0	0	0	1	2	0	0	0	1	0	0	1	0	1	0	0	0	0	9	3.98	131	14.7	143	3.8	8.9	103	17	13.8	1.3	22	1.2	81	76	94	15	96	37.17	11
0	1	1	0	1	0	0	0	0	0	0	0	0	0	2	1	0	0	0	0	0	0	1	0	0	0	0	0	0	7.3	3.8	172	14.7	140	4	8.5	129	14	14.1	1.3	19	1	80	85.65	77	22	100	36.28	NA
0	0	0	0	0	0	0	0	0	0	0	0	0	0	1	3	0	0	0	0	0	0	0	0	0	0	0	0	0	10.8	4.75	175	13.5	140	4.2	9	101	14	13.2	1.2	12	0.9	20	49.5	74	18	100	37.83	14
0	0	0	1	1	0	0	0	0	0	1	1	0	1	1	3	0	0	0	0	0	1	1	0	0	0	0	0	0	3.1	3.31	71	14.4	148	3.9	8.5	112	10	11	1	29	1.4	54	107	71	14	90	32.78	12
0	1	0	0	0	0	0	0	0	0	1	0	0	0	2	3	1	0	1	0	0	0	1	0	0	0	0	0	1	10.5	3.55	185	21.2	140	3.7	8.5	165	15	16.3	1.4	10	0.6	40	63.1	85	21	100	36.89	NA
0	1	0	0	0	0	0	0	0	0	0	1	0	0	1	1	1	0	0	0	0	0	1	0	0	1	0	0	1	8.1	3.32	186	12.6	142	3.9	7.6	130	11	14.6	1.3	11	0.8	52	96	79	12	100	36.28	12
0	1	1	0	0	1	0	0	1	0	0	0	0	0	1	1	0	0	0	1	0	0	0	0	0	0	0	0	0	7.9	3.93	116	13.9	135	4.7	8.9	125	15	12.5	1.1	24	1.3	80	117.8	64	15	98	36.83	NA
1	1	0	1	0	0	0	0	0	0	1	1	0	0	2	1	1	0	0	1	0	1	1	1	1	0	0	0	1	8.5	3.59	289	13.1	137	3.9	8.6	119	14	14.2	1.2	10	0.5	68	45.2	68	27	97	38.61	12
0	0	0	0	0	0	0	0	0	0	0	0	0	0	1	3	0	0	0	1	0	0	0	0	0	0	0	0	0	11.7	4.87	256	12.4	135	3.6	9.1	116	11	11.6	1.1	13	0.8	39	84	106	12	95	36.78	NA
0	0	0	0	0	0	0	0	0	0	0	0	0	0	2	3	0	0	0	0	0	0	1	0	0	0	0	0	0	13.6	4.42	374	12.7	138	4	8.6	115	11	12.9	1.2	8	0.6	32	94.8	87	17	99	36.44	14
0	0	0	0	0	0	0	0	0	0	0	0	0	1	2	3	0	0	0	0	0	0	1	0	0	0	0	0	0	8	3.75	180	11.9	142	3.7	9	79	19			8	0.7	22	66	106	23	100	36.67	9
0	1	0	0	1	0	0	0	0	1	0	1	0	0	2	2	0	0	0	0	0	0	1	0	0	0	0	0	1	6.1	4.13	271	13.6	141	3.7	9.3	99	14	11.1	0.9	30	0.8	53	84.8	70	20	97	36.5	14
0	1	0	0	1	0	0	0	0	0	0	0	0	0	1	3	1	0	0	1	0	1	1	0	1	1	0	0	1	6.7	4.56	213	13.6	141	3.9	8.7	133	15	13.6	1.2	14	1	47	84	102	18	99	37.5	NA
0	1	0	0	0	0	0	0	0	0	0	0	0	0	2	3	0	0	0	1	0	1	1	0	0	0	0	0	0	4.8	2.16	175	17.2	127	2.8	6.7	974	14	13.7	1.3	7	0.7	92	46.2	75	13	97	36.44	13
1	1	0	1	1	0	1	1	0	0	0	0	0	0	2	3	1	0	0	1	0	1	1	0	1	0	0	0	1	10.3	3.25	213	16.2	138	2.9	8.5	100	12	12.4	1.1	26	0.7	91	57.25	113	15	100	37.78	NA
0	1	1	0	1	0	0	1	0	0	0	1	0	1	1	3	0	0	0	1	1	0	1	1	0	0	0	0	0	22.7	3.63	201	16.2	135	4.5	8.1	104	12	11.4	1.1	9	0.7	64	69.5	84	15	100	36.44	12
0	0	0	0	0	0	0	0	0	0	0	0	0	1	1	3	0	0	0	0	0	1	1	0	0	0	0	0	1	11	3.96	218	12.6	143	4.6	8.6	151	12	13	1.2	10	0.8	34	97	94	16	97	36.83	14
0	1	1	0	1	1	0	0	0	0	0	1	0	1	1	1	0	0	0	1	0	0	1	1	0	0	0	0	0	15.1	4.97	144	15.2	139	4.1	9.1	181	16	14.5	1.3	18	0.8	59	114	93	15	99	36.72	7
0	1	0	0	1	0	0	0	0	0	0	0	0	0	1	1	0	0	0	1	0	0	1	0	0	0	0	0	0	4.9	3.79	189	12.5	136	3.9	9.1	104	10	13.8	1.3	11	0.9	75	92.5	115	17	99	36.5	NA
1	1	1	0	1	0	0	0	0	0	0	1	0	1	2	3	0	0	0	0	0	0	1	0	1	0	0	0	1	10.1	3.83	332	14.8	139	4.2	9.6	149	14	11.4	1.1	9	0.6	88	74.1	68	21	100	39.33	NA
0	0	0	0	0	0	0	0	0	0	0	0	0	0	2	1	0	0	0	0	0	0	0	0	0	0	0	0	0	7.2	3.69	176	13.8	138	3.7	8.3	123	12	12.6	1.1	8	0.7	50	58	71	18	99	37.39	13
0	1	0	0	0	0	0	0	0	0	1	1	0	0	1	3	1	0	0	1	0	0	1	1	1	0	0	0	1	24.3	3.76	224	14.3	140	3.9	7.6	167	13	15.1	1.3	19	1.1	58	74.2	62	13	98	37.33	NA
0	1	0	0	0	0	0	0	0	1	0	1	0	1	1	1	0	0	0	1	0	0	1	0	0	0	0	0	1	8.4	3.33	139	14.1	139	4	7.7	147	12	12.1	1.1	14	0.8	86	74.2	69	18	100	37.5	12
0	1	0	0	0	0	0	0	0	0	0	1	0	1	1	3	0	0	1	1	0	1	1	0	1	0	1	1	1	4.7	2.66	88	14.7	145	4.2	6.1	232	12	19.7	1.8	12	0.9	47	98.6	74	19	100	37.22	NA
0	1	1	0	0	0	0	0	1	0	1	0	1	0	1	3	0	0	0	1	0	0	1	1	1	0	0	0	0	6.4	3.16	186	13.5	141	4	8.9	115	14	15.7	1.4	34	1.5	92	86.3	80	16	99	35.67	14
0	1	0	0	0	0	0	0	0	0	0	1	1	1	1	3	0	0	0	1	0	1	1	0	0	1	0	0	1	14.1	4.12	192	12.9	141	3.5	8	98	18	13.9	1.3	12	0.9	32	91	89	16	100	37.06	NA
0	1	0	1	0	0	0	0	0	0	0	0	0	1	2	3	0	0	0	0	0	0	1	0	0	1	0	0	0	4.1	2.89	463	11.4	138	3.9	9.1	79	15	12.4	1.1	3	0.4	49	48.3	97	16	100	36.83	12
1	1	0	0	0	0	0	0	0	0	0	1	0	0	1	3	0	0	0	0	0	1	1	0	0	0	0	0	0	20.1	2.74	160	12.7	140	4	7.3	213	18	13.1	1.2	10	1.4	32	68	76	20	100	36.44	NA
0	1	0	0	1	0	0	1	0	0	0	1	1	0	1	3	0	0	0	0	0	1	1	1	0	0	0	0	1	15.1	4.44	168	13.1	139	4.1	8.8	182	19	11.3	1	29	1.5	66	124.6	77	20	100	36.89	NA
0	1	0	0	0	1	0	1	0	1	1	1	0	1	1	3	0	0	0	1	0	1	1	0	0	1	0	0	1	9.4	3.68	206	15	118	4	8.5	132	14	12.3	1.1	5	0.6	80	67.03333333	94	15	100	36.83	NA
0	1	0	0	0	0	0	0	0	0	1	1	0	0	2	3	0	0	0	1	0	0	1	0	0	0	0	0	1	14.3	3.67	209	16.1	135	4.2	7.9	139	13	13	1.2	15	0.6	91	51.4	83	33	95	37	13
0	0	0	0	1	0	0	0	0	0	0	0	0	0	1	3	0	0	0	1	0	0	1	0	0	0	0	0	0	3.2	3.44	238	16.8	143	3.2	8.1	107	12	12	1.1	11	0.8	77	79.1	92	32	97	36.56	13
0	0	0	0	0	0	0	0	0	0	0	0	0	0	1	3	1	0	0	0	0	0	1	0	0	0	0	0	1	12.4	3.86	176	15.6	141	3.6	8.5	106	12	12.5	1.1	6	0.5	51	61.06666667	71	15	100	38.17	13
0	1	0	0	0	0	0	0	0	0	0	1	1	1	1	3	1	0	0	0	0	0	1	0	0	1	0	1	1	4.5	2.9	31	14.7	129	3.4	6.8	107	28	11.4	0.9	7	0.9	43	81.3	52	18	100	36.83	7
0	0	0	0	1	0	0	0	0	0	0	0	0	0	2	1	0	0	0	0	0	0	0	0	0	0	0	0	0	5.3	4.46	227	14.3	141	4.4	9.8	93	20	11.6	1.1	13	0.7	64	62	105	14	100	36.89	NA
0	0	0	0	0	0	0	1	1	0	0	0	0	1	1	3	0	0	0	0	0	0	0	1	0	0	0	0	0	10.1	3.49	174	16	138	4.3	9.8	75	17	12.9	1.2	28	1.3	91	60	100	19	96	36.72	12
0	1	0	0	1	0	0	0	0	0	1	1	0	1	1	1	1	0	1	1	0	1	1	0	0	0	0	0	1	10.8	4.45	104	15.3	147	4.3	7	161	15	13	1.2	25	1.1	84	71	69	18	100	36.44	NA
0	0	0	0	0	0	0	0	0	0	0	0	0	0	1	2	0	0	0	0	0	0	1	0	0	1	0	0	1	6	3.82	102	14.7	136	3.8	7.9	86	8	13.1	1.1	5	0.4	55	60.1	93	15	98	36.72	13
0	1	0	0	1	1	0	0	0	1	0	1	0	1	1	3	0	0	0	1	0	1	1	1	0	0	0	0	1	14.9	4.22	171	14	131	4.7	7.4	341	12	11.4	1.1	13	1.1	59	82.6	102	16	100	37.94	NA
0	1	0	0	1	1	0	0	0	0	0	0	0	1	2	3	0	0	0	1	0	0	1	0	0	0	0	0	0	9.1	3.86	176	13	132	4	9.1	132	15	10.8	1	21	0.7	91	48.1	107	18	98	36.56	11
0	0	0	0	1	0	0	0	0	0	0	0	0	0	2	3	0	0	0	1	0	0	1	0	0	0	0	0	0	10.4	3.87	169	12.3	136	4.3	8	118	14	11.2	1	7	0.5	77	52	82	15	100	36.61	14
1	1	1	1	1	0	0	0	0	1	1	1	0	0	1	3	1	0	0	1	0	0	1	0	1	0	1	1	1	7.6	3.59	58	14.1	142	3.5	8.5	119	12	19.7	1.8	7	0.7	67	75.4	85	43	99	36.72	NA
0	1	0	0	0	0	0	0	0	0	0	0	0	0	2	1	0	0	0	0	0	0	1	0	0	0	0	0	0	8.4	2.14	271	13.5	137	3.7	8	109	15	14.7	1.4	16	0.5	65	58.6	79	14	100	37.06	NA
0	0	0	0	0	0	0	0	0	0	0	0	0	1	1	3	1	0	0	0	0	0	0	0	0	0	0	0	1	15.5	4.53	213	13.2	142	3.8	9	109	13	11.1	1	8	0.7	30	69.85	84	22	100	37.33	11
0	1	0	0	1	0	0	0	0	0	0	1	0	0	1	3	0	0	0	0	0	0	1	0	0	0	0	0	0	10.4	4.27	326	12	135	4.3	8.4	142	18	13.4	1.1	12	0.7	65	81	75	14	98	36.5	11
0	0	0	0	1	0	0	0	0	0	0	1	0	0	2	3	1	1	0	1	1	0	1	0	0	1	0	0	1	9.3	4.11	282	13.7	136	3.1	9.1	123	18	9.6	0.9	11	0.7	56	58.3	102	20	100	36.67	NA
1	1	0	0	0	0	0	0	1	0	1	1	0	0	1	1	1	0	0	1	0	1	1	0	1	0	0	0	1	8.9	3.56	142	15.2	135	3.6	9	162	14	15.4	1.3	39	2.3	89	100	108	16	99	35.22	10
0	0	0	0	0	0	0	0	0	0	0	0	0	0	1	3	0	0	0	0	0	0	1	0	0	0	0	0	0	10.9	4.2	229	12.2	141	5	9.4	110	11	12.8	1.2	11	0.8	66	72.5	85	16	97	37	NA
0	1	0	0	1	0	0	0	0	0	0	0	0	1	2	3	0	0	0	1	0	1	1	0	0	0	0	0	0	7.6	3.8	189	14.1	137	3.8	8.1	128	15			31	1.4	92	54.45	50	14	99	36.78	13
0	0	0	0	0	0	0	0	0	0	0	0	0	0	2	3	0	0	0	0	0	0	1	0	0	0	0	0	0	12.1	3.86	267	13.9	134	4.6	9.2	106	18	12.2	1.1	9	0.5	69	53.9	99	12	100	36.83	14
1	1	0	0	0	0	0	0	0	0	0	1	0	0	2	3	1	0	0	0	0	1	1	0	0	0	0	1	0					134	8.1	6.7	282	19			22	1.1	27	152	55	30	97	36.61	NA
0	1	0	0	0	0	1	0	0	0	1	1	1	1	1	1	0	0	0	1	0	1	1	0	1	0	0	0	1	8.7	3.24	146	14.3	143	4.1	8.8	165	13	19.9	1.8	17	0.6	85	99.8	61	21	95	36.22	13
0	0	0	0	0	0	0	0	0	0	1	1	0	1	1	3	1	0	0	0	0	0	1	0	0	0	0	0	1	18.8	3.91	162	13.8	141	3.8	7.7	160	15	13.4	1.2	17	1.1	29	66	54	22	100	37.33	9
0	1	0	0	1	0	0	1	0	0	0	1	1	0	1	2	0	0	0	1	0	1	1	1	1	0	0	0	0	8.1	3.12	276	13.2	123	4.3	8	110	28	11.8	1.1	105	8.9	66	74	75	21	100	36.67	NA
0	1	0	0	1	1	0	0	0	0	0	0	0	1	2	3	0	0	0	1	0	0	1	0	0	0	0	0	0	6.6	3.84	152	13.4	138	3.2	8.1	87	15	11.8	1.1	9	0.9	80	56	84	12	100	36.5	NA
0	0	0	0	0	0	0	0	0	0	0	1	0	1	1	3	1	1	0	1	1	1	1	1	0	1	0	0	1	23.6	4.43	443	13.7	140	4.3	8	152	22	10.4	1	10	1	27	68	83	21	100	36.83	10
0	1	0	0	1	1	0	0	0	0	0	0	0	0	1	3	0	0	0	1	0	0	1	0	0	0	0	0	0	7.5	3.44	189	16.5	142	3.9	8	159	10	11.6	1	15	1.2	58	110	90	18	93	37.56	NA
0	0	0	0	0	0	0	0	0	0	0	0	0	0	2	3	0	0	0	1	0	0	0	0	1	0	0	0	0	10.8	3.51	177	14.2	140	4.2	9	132	14	24.3	2.3	11	0.6	84	61.95	107	17	99	36.39	9
0	1	0	0	0	1	0	0	1	0	0	1	0	0	1	1	0	0	0	1	0	0	1	0	1	0	0	0	0	25.7	2.39	153	17.2	141	4.5	8.6	181	13	14.2	1.3	24	1.7	82	113.4	64	12	96	37.11	NA
0	0	0	0	1	0	0	0	0	0	0	0	0	0	2	1	0	0	0	0	0	0	0	0	0	0	0	0	0	7.8	3.41	250	13.4	135	3	8.5	111	13	12.9	1.2	15	0.4	74	46.4	79	21	96	37.17	10
0	0	0	0	0	0	0	0	0	0	0	0	0	1	2	3	0	0	0	1	0	0	1	0	0	0	0	0	0	18.6	3.79	116	12.6	140	3.7	9.7	191	19	12.4	1.1	17	0.7	77	54.9	92	25	97	37	6
0	1	0	0	1	0	0	1	0	0	0	0	0	1	2	3	0	0	0	1	0	0	1	0	0	0	0	0	1	7.1	3.98	334	14.6	141	3.7	9	101	14	14.3	1.3	18	0.8	87	59.1	76	17	97	36.56	7
1	1	0	0	0	0	0	0	0	0	0	0	0	0	1	3	0	0	0	1	0	1	0	0	0	0	0	1	1	7.6	3.84	166	14.9	144	4	8.3	147	18	14.9	1.4	20	1.1	69	100.3	66	26	93		NA
0	1	1	0	0	0	1	0	1	0	0	0	0	1	1	3	0	0	0	1	0	0	1	1	1	0	1	0	0	7.8	3.73	140	15.5	140	5.1	9.7	154	16	16.6	1.6	57	1.8	89	66.4	102	33	95	36.61	13
0	0	0	0	0	0	0	0	0	0	0	0	0	0	2	3	0	0	0	0	0	0	0	0	0	0	0	0	0	5.9	3.59	153	13.5	141	3.7	7.9	145	12			13	0.9	50	55	64	18	97	36.44	NA
0	1	0	0	1	0	0	0	0	0	0	1	0	1	2	3	0	0	0	1	0	1	1	0	1	1	0	0	0	9.1	3.08	144	13.4	140	3.2	7.5	125	9	13.1	1.2	19	0.7	90	54.4	75	21	100	37.44	NA
0	0	0	0	0	0	0	0	0	0	0	0	0	0	1	3	0	0	0	0	0	0	0	0	0	0	0	0	0	7	4.52	158	13.4	138	4.1	8.5	97	10			18	0.9	50	78.6	76	13	94	37.5	13
0	1	0	0	0	0	0	0	0	0	0	0	0	0	2	2	0	0	0	0	0	0	1	0	0	0	0	0	0	7.1	3.6	299	16.4	137	3.2	7.6	88	11	12.9	1.2	7	0.6	75	61	54	16	96	36.72	NA
0	0	1	0	1	0	0	0	0	0	1	1	0	1	2	1	1	0	0	1	0	0	1	1	0	0	0	0	1	14	3.76	191	13.1	139	4.4	6.8	106	14	11.1	1	4	0.4	52	70.3	99	15	98	37.5	NA
1	1	0	0	0	0	0	0	0	0	0	0	1	0	1	3	0	0	0	0	0	1	1	0	1	0	0	0	1	19.5	4.79	166	13.7	142	2.9	7.4	273	13	13.4	1.2	14	1.2	65	103	71	10	88	36.33	NA
0	1	0	0	0	0	0	0	0	0	0	0	0	0	1	1	0	0	0	0	0	0	1	0	0	1	0	0	0	10.3	3.53	171	13.2	144	3.2	8.3	134	11	13.9	1.3	15	0.6	79	61.2	85	22	93	37.17	13
0	1	1	0	1	1	0	0	0	0	1	0	0	0	2	3	0	0	0	1	0	0	1	1	1	0	0	0	0					143	4.5	9.5	120	18			15	0.9	82	56.5	84	15	88	36.89	12
0	0	0	0	0	0	0	0	0	0	0	1	1	1	1	3	0	0	0	0	0	0	1	1	0	0	0	1	1	18.4	3.39	100	13.2	139	5.1	8.1	158	11	14.9	1.4	14	0.8	21		88	18	100	36.78	13
0	1	0	1	0	0	1	0	0	0	0	1	1	1	2	3	0	0	0	1	0	0	0	0	1	0	0	0	0	10.4	2.86	300	18.3	140	4.1	8.3	83	15	14.1	1.3	25	1.1	74	113.2	122		90	37.17	11
1	1	0	0	0	1	0	0	1	0	0	0	1	1	1	2	1	0	0	1	0	0	1	0	1	0	0	0	0	12.8	3.76	287	13.7	140	6.5	7.1	88	21	12.4	1.1	110	6.3	72	145	82	17	97	38	13
0	1	0	0	1	0	0	0	0	0	1	0	0	1	1	3	0	0	0	0	0	0	1	0	1	0	0	0	0	10.2	3.25	154	12.3	136	3.5	8.5	134	11	12.4	1.1	12	1	82	72	83	17	98	36.72	13
1	1	0	0	1	0	0	0	0	0	1	0	0	1	2	3	0	0	0	1	0	0	1	1	1	0	0	0	0	6.9	3.53	253	12.9	134	4.5	8.4	87	11	14.8	1.4	16	0.7	73	63.1	82	17	99	37.17	9
0	1	0	0	0	0	0	0	0	0	0	1	1	0	1	3	1	0	0	0	0	0	1	0	0	1	0	0	1	11.6	5.52	329	13.8	139	4.5	8.7	115	13	12.4	1	15	1.1	30	116	95	19	98	36.94	NA
0	1	1	0	0	1	1	0	1	0	0	1	0	0	1	1	0	0	0	1	0	1	1	1	1	0	0	0	0	8.2	2.41	95		126	4.8	8.4	190	20	15.1	1.4	37	1.7	89	52.3	75	32	95	37.28	14
0	0	0	0	0	0	0	0	0	0	1	1	0	0	1	3	1	0	0	0	0	0	1	0	0	0	0	0	1	16.9	4.49	229	14	142	4.3	7.4	220	13			15	1	23	81.35	73	20	100	36.22	9
0	1	1	1	0	1	1	0	1	0	1	1	0	1	2	1	0	0	0	0	0	1	1	0	0	0	0	0	1	4.2	2.57	113	19.3	137	4.2	9.5	72	12	13.1	1.2	22	3.9	71	67.9	87	17	99	36.44	12
0	0	0	0	0	0	0	0	0	0	0	0	0	0	1	3	0	0	0	0	0	1	1	1	0	0	0	0	1	8.6	4.55	282	14.7	140	4.2	7.9	96	12	10.9	1	16	0.8	62	43	87	13	99	36.89	14
0	0	0	0	1	0	0	0	0	0	0	0	0	0	2	3	0	0	0	1	0	0	1	0	1	0	0	1	0	64.2	2.22	119	17.2	139	4.5	8.8	79	16	14.5	1.3	22	1.2	86	49.6	91	21	100	36.67	NA
0	0	0	0	1	0	0	0	0	0	0	0	0	0	1	1	0	0	0	1	0	0	1	0	0	0	0	0	1	10.4	4.42	200	13	141	3.5	8.9	124	17	15	1.4	14	0.6	92	69.4	91	20	94	36.78	14
0	1	1	0	1	0	0	0	0	0	0	0	0	0	1	1	0	0	0	0	0	0	1	0	0	0	0	1	0	5.5	5.17	230	14.2	146	3.4	9.5	100	15	15.2	1.3	17	1.1	75	94.5	108	14	99	36.67	NA
0	0	0	0	0	0	0	0	0	0	0	0	0	0	2	1	0	0	0	1	0	0	1	0	0	0	0	0	0	7.2	2.54	195	12.5	139	4.4	9.2	95	8	11.4	1.1	19	0.7	70	48.1	89	17	99	36.61	14
0	0	0	0	1	0	0	0	0	0	1	0	1	1	2	2	0	0	0	1	0	0	1	0	1	1	0	0	1														77	61	106	22	100	38.33	6
1	1	0	0	0	0	0	0	0	0	0	1	0	1	1	3	0	0	0	1	0	1	1	1	0	1	0	1	1	5.4	2.78	118	13.8	150	2.9	7.4	124	23	16.4	1.5	13	1.7	38	90	73	20	100	35.28	NA
0	0	0	0	1	1	0	0	0	0	0	0	0	0	1	1	0	0	0	1	0	0	0	0	0	1	0	0	1	9.1	3.96	235	12.3	141	3.7	7.7	55	17	11.4	0.9	14	0.6	60	66.75	106	11	95	36.89	14
1	1	0	0	1	0	0	0	0	0	1	1	0	1	1	1	0	0	0	0	0	1	1	0	1	1	1	0	1	11.1	3.56	234	15.3	133	3.9	7.7	109	12	12.3	1.1	6	0.7	63	81.13333333	97	21	94	36.39	NA
0	1	0	0	0	0	0	0	0	0	0	0	0	0	2	3	0	0	0	0	0	0	1	0	0	0	0	0	0	5.7	3.4	269	13	144	4.2	8.9	96	14	11.5	1.1	9	0.5	82	67.8	105	14	96	36.33	NA
0	0	0	0	0	0	0	0	0	0	1	1	0	0	1	3	1	0	0	0	0	1	1	0	1	0	0	0	1	14.1	3.92	152	11.9	139	3.9	8	117	9	14.9	1.4	11	1	21	84.2	67	18	100	38.78	11
0	1	0	0	0	0	0	0	0	0	1	1	0	0	2	3	1	0	1	0	0	0	1	0	0	0	0	0	1	12.9	4.14	292	12.9	142	4.2	8.8	102	16	12.4	1	7	0.6	40	78.7	76	15	100	37.72	7
0	1	0	0	0	0	0	0	0	0	0	0	0	0	1	3	0	0	0	0	0	0	0	0	0	0	0	0	0	11.4	4.13	138	14.1	140	4	8.5	109	10			17	0.7	28	108	83	20	98	36.72	14
0	1	0	0	0	0	0	0	0	0	1	1	0	1	1	1	0	0	1	1	0	1	1	1	1	0	0	0	0	20.6	3.67	186	13	140	4.7	7.3	214	13	11.7	1.1	21	1.1	56	83	58	17	100	38.61	NA
0	0	0	1	0	0	0	0	0	0	0	0	0	1	2	1	1	0	0	1	0	0	1	0	0	0	0	0	1	12.4	4.49	309	12.9	139	5.7	9.2	124	17	10.9	1	12	0.6	54	66.2	104	15	100	37	14
0	1	0	0	0	0	0	0	0	0	0	0	0	0	1	3	1	0	0	0	0	0	1	0	0	0	0	0	1	16.4	4.75	328	13	142	4.7	9.1	111	15	11.7	1	12	0.8	34	116	97	28	96	37.78	11
1	1	0	1	1	0	1	1	0	0	1	1	0	1	2	3	0	0	0	1	0	1	1	0	1	0	0	0	1	6.6	3.23	122	17.8	137	4.3	8.9	162	14	11.8	1.1	24	0.8	83	50	96	19	95	36.67	9
0	0	0	0	1	1	0	0	0	0	0	0	0	0	2	1	0	0	0	0	0	0	0	0	0	0	1	0	0	8	3.75	232	14.3	143	4	9.1	148	11	12.1	1.1	17	0.7	90	53.1	88	17	99	36.61	NA
0	0	0	0	1	0	0	0	0	0	0	0	0	0	2	1	0	0	0	1	0	0	1	0	0	0	0	0	0	10.4	3.44	232	13.2	137	5.7	8	125	20	12.9	1.1	11	0.5	49	58.9	85	18	95	35.72	13
0	1	0	0	0	1	1	1	1	0	0	1	0	0	1	2	0	0	0	1	0	0	1	0	1	0	0	0	0	8.1	3.95	198	15.4	142	4.4	9.2	89	15	11.6	1.1	15	1.4	78	65.3	94	17	94	36.67	14
0	1	0	0	1	0	0	0	0	0	0	1	0	0	2	3	0	0	0	1	0	0	1	0	0	0	0	0	0	12	3.57	261	14.5	139	5.3	8.7	146	18	19	1.7	34	1.4	92	44	96	15	78	35.56	8
0	1	1	0	0	1	0	0	1	0	0	1	0	0	1	3	0	0	0	0	0	0	1	0	0	0	0	0	0	18.9	3.34	146	13.3	136	5.7	8.4	191	17	14.7	1.3	42	2.8	88	71	70	21	93	37.06	13
0	1	0	0	1	0	0	0	0	0	0	0	0	0	1	1	0	0	0	1	0	0	1	0	0	0	0	0	1	9	4.35	141	13.1	140	3.8	8.9	120	16	13.2	1.2	13	0.8	68	77.3	101	14	92	37.28	NA
1	1	1	0	1	1	0	0	0	0	0	0	0	0	1	3	0	0	0	1	0	0	0	0	0	0	0	0	1	9.2	3.18	213	14	132	3.4	8.4	117	10	12.9	1.2	9	0.6	85	92.36666667	94	21	97	34.22	NA
0	1	0	0	0	0	0	0	0	0	0	0	0	1	2	2	0	0	0	1	0	0	1	0	0	1	0	0	1	16.8	3.66	291	13.8	128	5.1	8.8	161	16	12.1	1.1	14	0.8	70	48.8	83	16	100	37	NA
0	0	0	0	0	0	0	0	0	0	0	0	0	0	1	3	0	0	0	0	0	1	1	0	0	0	0	0	1	2.9	3.6	178	12.8	139	3.8	7.3	153	15	11.4	1.1	17	0.9	43	84.03333333	56	18	97	36.67	14
1	1	0	0	0	0	0	0	0	0	0	0	0	0	1	3	0	0	0	0	1	1	1	0	0	0	0	0	0	8.8	3.1	137	14.8	141	3.8	6.6	134	18	15.1	1.4	15	1.3	55	104.6666667	101	10	89		NA
1	1	0	0	1	0	0	0	0	0	0	0	0	0	2	3	1	0	0	1	0	0	0	0	0	0	0	0	0														88	45.2	107	25	100	36.06	3
0	1	0	0	0	1	0	0	0	0	0	1	1	0	1	3	0	0	0	1	0	0	1	0	0	1	0	0	1	7	3.51	80	15.9	137	4.1	8.3	108	13	16	1.5	12	0.8	31	85	96	10	100	36.83	11
0	1	0	0	1	0	0	0	0	0	0	0	0	0	2	3	1	0	0	0	0	0	1	0	0	0	0	0	0	9	3.59	183	13.2	141	3.6	8.1	215	13	11.7	1.1	10	0.6	68	69	158	18	94	36.11	14
0	1	0	0	0	0	0	0	0	0	0	1	0	0	1	3	0	0	0	0	0	0	1	0	0	1	0	0	1	21.3	3.59	286	14.5	141	4.7	7.7	91	18	15	1.3	8	1	33	85.6	72	14	94	36.78	13
0	1	0	0	0	0	0	0	0	0	0	0	0	0	1	1	0	0	0	1	0	0	0	0	0	0	0	0	1	7.5	4.66	212	14.3	134	4.1	8	107	13			13	0.8	52	128	67	22	95	36.06	NA
0	0	0	0	0	0	0	0	0	0	0	0	0	0	1	3	1	0	0	0	0	0	1	0	0	0	0	0	1	13.2	4.67	169	13.5	143	3.8	8.5	95	17	11.8	1.1	10	1.3	23	67.7	74	19	100	36.94	13
0	0	0	0	0	1	0	0	0	0	0	0	0	0	2	3	0	0	0	0	0	0	1	0	0	0	0	0	0	7.6	3.94	217	13.2	136	4	9	167	13	12.8	1.2	7	0.5	71	82.5	79	21	100	37.11	NA
0	1	0	0	0	0	0	0	0	0	0	0	0	0	1	2	0	0	0	0	0	0	0	0	0	0	0	0	0	5	4.83	278	17.6	144	4.5	9.5	90	15	10.3	0.9	10	0.8	58	86.2	98	18	99	36.61	NA
1	1	0	0	1	0	0	0	0	0	1	1	0	1	1	1	0	0	0	1	0	0	1	0	1	0	0	0	1	12.5	4.24	139	11.7	135	3.5	9.3	129	19	14	1.3	16	1.2	88	68.6	85	20	99	37.22	9
0	1	0	1	0	0	0	1	0	0	1	0	0	0	1	3	0	0	0	0	0	0	1	0	0	0	1	0	0	10.7	2.3	114	18.8	141	3.6	8.6	102	12	20.5	1.9	39	0.9	75	80.6	80	16	97	36.78	14
0	1	0	0	0	1	1	0	0	0	0	0	0	0	1	3	0	0	0	1	0	0	1	1	1	0	0	0	0	9.3	3.74	302	12.9	136	4.5	8.8	187	11	13.7	1.3	25	0.6	81	110.5	77	16	100	36.39	13
0	1	0	0	1	1	0	0	0	0	1	0	0	0	1	1	0	0	0	1	0	0	1	0	1	1	0	0	1	16.3	4.79	246	13.9	138	3.8	9.8	284	19	13	1.1	15	0.9	62	98.5	100	22	91	36.28	14
0	0	0	0	0	0	0	1	0	0	0	1	0	0	2	3	0	0	0	0	0	0	1	0	0	0	0	1	0	12.2	2.3	7	18.9	137	4.6	8.5	201	16	14.7	1.4	19	0.8	86	52.55	87	20	96	37.94	14
0	1	0	0	1	1	0	0	0	0	0	0	0	0	1	3	0	0	0	1	0	0	0	0	0	0	0	0	1	8.9	3.6	237	14.9	142	3.9	9.1	121	12	14.3	1.2	25	1	66	105.2	98	15	91	35.72	13
0	0	0	0	0	0	0	0	0	0	0	0	0	0	1	3	0	0	0	0	0	0	1	0	0	1	0	0	0	14.5	5.46	292	13.4	144	3.9	8.9	144	19	12.2	1.1	8	0.9	29	60.4	99	14	96	36.78	14
0	1	0	0	1	0	0	0	0	0	0	1	0	0	2	1	1	0	1	1	0	1	1	0	1	0	0	0	1	15.1	3.67	205	14.5	137	3.1	8.7	186	15	13.7	1.2	13	0.7	90	43.8	73	17	100	35.17	NA
0	1	0	0	0	0	0	0	0	0	0	1	0	1	1	3	0	0	0	0	0	1	1	0	1	1	0	0	1	1.2	3.66	130	14.3	138	3.7	6.7	111	8	11.1	1	22	0.7	48	62.4	109	31	89	38.22	7
0	1	0	0	0	0	0	0	0	0	0	1	0	1	1	3	0	0	0	0	0	0	1	1	1	1	0	0	1	16.3	4.38	203	13	136	3.6	8.1	92	21	11.7	1.1	17	0.7	44	75.2	94	21	100	37.17	9
0	1	0	0	0	0	0	0	0	0	0	1	0	0	1	3	1	0	1	0	0	0	1	0	1	0	0	0	1	9.5	4.01	263	12.5	141	4.1	6.7	122	16	14.2	1.2	9	0.9	33	82.8	69	25	100	36.83	7
0	1	0	1	1	0	0	0	0	0	0	1	0	1	2	1	1	0	1	1	0	0	1	0	1	0	0	0	1	6.1	3.09	268	11.6	137	3.7	8.4	137	16	12.2	1.1	10	0.6	73	54	85	19	100	36.89	13
0	1	0	0	0	0	0	0	0	0	0	0	0	0	1	3	0	0	0	0	0	0	0	1	0	0	0	0	0	6.4	4.48	279	13.4	140	4.8	8.5	97	10	10.2	0.9	8	0.9	56	100.6	91	10	99	36.5	NA
0	1	0	0	0	0	0	0	0	0	1	1	0	0	1	1	1	0	1	1	0	0	1	0	1	0	0	1	0	16.8	3.97	212	12.9	137	3.8	8.3	184	14	13.1	1.1	18	0.7	81	74.66666667	80	17	91	34.44	6
0	1	1	0	1	0	0	0	0	0	1	0	1	1	1	1	0	0	0	1	0	0	0	0	0	1	0	0	1	7.5	4.15	50	14.8	138	3.8	8.4	89	19	8.3	0.8	13	0.7	61	62.1	87	17	97	37	NA
0	0	0	0	0	1	0	0	0	0	0	1	0	0	1	3	0	0	0	0	0	0	0	0	0	0	0	0	0	18.7	5.41	229	13.4	136	4.6	9	148	15	10.8	1	17	1	45	107	92	21	100	37	14
0	1	0	0	1	0	0	0	0	0	0	0	0	0	2	3	0	0	0	0	0	0	1	0	0	0	0	0	0	11.1	4.08	258	14	142	4.4	8.8	94	12	12.5	1.2	15	0.7	89	42.3	84	26	98	36.67	NA
0	0	0	0	0	0	0	0	0	0	0	1	0	0	1	3	0	0	0	1	0	0	1	0	0	1	0	0	0	18.7	5.08	243	13.1	142	4.1	9.6	108	17	11.6	1.1	9	0.7	21	52.7	91	18	100	37.78	11
0	1	0	0	1	0	0	0	0	0	0	1	1	1	1	1	0	0	0	1	0	0	1	0	0	0	0	0	1	14.7	3.79	204	12.2	140	4.5	7.7	152	7	13.9	1.3	7	0.8	30	75.9	84	16	100	38.61	7
0	0	0	0	0	0	0	0	0	0	0	0	0	0	1	1	0	0	0	1	0	0	1	0	0	0	0	0	0	6.6	4.64	202	14.6	136	3.3	8.6	87	11	12.6	1.2	13	0.8	38	93.5	101	11	97	36.67	NA
0	1	0	0	1	0	0	0	0	0	0	1	0	1	1	3	0	0	0	0	0	1	1	0	0	1	0	0	0	13	4.61	230	13.1	135	4.4	8.1	135	10	10.6	1	22	1	37	83	96	8	99	36.11	14
0	1	1	0	1	0	0	1	0	0	0	0	0	1	1	1	0	0	0	0	0	0	0	0	0	0	0	1	0	2.1	3.33	61	13.3	143	3.8	8.2	143	12	13.9	1.3	13	0.7	84	84.1	92	14	97	36.94	14
0	1	0	0	0	0	0	0	0	0	0	0	0	1	2	1	0	0	0	1	0	0	1	0	0	0	0	0	1	8.7	4.12	216	12.6	143	4.1	9	159	15	10.1	0.9	12	0.8	73	60.1	116	18	95	36.44	7
0	1	0	0	0	0	0	0	0	0	0	0	0	0	1	3	0	0	0	0	0	0	1	0	0	0	0	0	0	10.9	3.61	291	13.1	137	4	8.1	166	14	15.7	1.4	13	0.6	87	65.3	99	26	100	38.17	NA
0	1	1	1	0	0	1	0	0	0	0	1	0	1	2	3	0	0	0	1	0	0	1	1	0	0	0	0	1	8.6	3.73	137	15.1	142	4.5	9.4	125	12	11.1	1	21	0.6	73	68.45	115	22	87	37.14	NA
0	1	1	0	1	0	0	0	0	0	0	0	0	1	2	3	1	0	0	1	0	0	1	0	0	0	0	1	1	12.2	3.73	164	13.2	139	4.4	9.4	124	15	11.7	1.1	20	1	88	63	66	17	100	37.17	10
0	0	0	1	1	0	0	0	0	0	0	1	1	1	1	1	0	0	0	0	0	0	1	0	0	0	0	0	0	21.7	4.35	177	12	144	3.7	8.4	98	17	13.1	1.2	26	1.7	36	61	76	18	100	37.39	13
0	1	0	0	1	0	0	1	0	0	0	0	0	0	1	3	0	0	0	1	0	0	1	0	0	0	0	0	0	10.3	4.24	190	13.3	132	3.7	8.2	167	14	13.6	1.2	22	0.9	68	73	87	12	98	36	NA
1	1	0	0	0	1	0	0	0	0	0	1	0	0	1	1	0	0	0	1	0	1	0	0	0	0	0	0	0	8.1	4.07	145	13.2	140	4.2	7.3	213	11	20	1.8	13	0.6	72	88		13	100	36.39	NA
0	1	0	0	0	0	0	0	0	0	0	0	0	0	1	1	0	0	0	0	0	0	1	0	0	0	0	0	1	15.9	4.56	126	12.4	141	4.9	7.8	137	10	12.7	1.2	10	1	27	60	96	13	96	37.28	NA
0	0	0	0	0	0	0	0	0	0	0	0	0	0	2	3	0	0	0	1	0	0	1	0	0	0	0	0	1	6.6	3.37	171	14.2	136	4.3	8.3	98	11	11.2	1	12	0.8	92	55.8	139	16	98	37.17	8
0	0	0	0	1	0	0	1	0	0	0	0	0	0	2	3	0	0	0	1	0	0	1	0	0	0	0	0	0	13.3	3.71	183	15	135	3.8	8.4	223	13	12	1	18	0.6	91	54	115	16	97	35.56	NA
0	1	0	0	0	0	0	0	0	0	0	0	0	1	2	3	0	0	0	0	0	0	1	0	0	0	0	0	1	16.1	3.7	212	13.8	147	3.8	8.5	73	14	11.4	1.1	5	0.4	32	68	99	20	100	37.44	NA
0	0	0	0	0	0	0	1	1	0	0	1	0	0	1	3	0	0	0	1	0	0	0	0	0	1	0	0	1	7	3.67	94	14.6	135	4	8.3	158	15	19.3	1.8	33	1.8	88	68.9	73	36	99	37.5	13
0	0	0	0	1	0	0	0	0	0	0	0	0	1	2	2	0	0	0	0	0	0	1	0	0	1	0	0	1	16.1	3.13	218	14.4	142	3.2	8	110	9	12.4	1.1	14	0.4	70	48	57	21	96	36.5	5
0	0	0	0	1	1	0	0	0	0	0	0	0	0	2	1	0	0	0	0	0	0	0	0	0	0	0	0	0	8.5	4.31	236	13.1	145	4.6	9	133	14	11.2	1	14	0.8	58	88	87	16	97	36.61	14
0	1	0	0	1	0	0	0	0	0	0	0	0	1	2	3	0	0	0	1	0	0	1	0	1	1	0	0	1	13.6	3.98	143	12.4	137	4.1	8.6	117	14	10.9	1	8	0.6	64	71.3	70	21	100	37.22	NA
0	1	0	1	0	0	0	0	0	0	0	1	0	1	1	3	0	0	1	1	0	1	1	0	1	1	0	0	1	10.9	2.27	171	13.6	138	4.3	7.6	102	17	12.2	1.1	14	0.6	58	70	80	22	100	37.17	7
1	1	0	0	0	0	0	0	0	0	1	1	0	1	1	3	0	0	0	1	0	0	1	0	0	0	0	0	0	13.9	3.24	175	11.7	139	4.2	8.2	123	11	12.4	1.1	17	0.4	88	65.45	84	12	100	36.89	NA
0	0	0	0	0	0	1	1	0	0	1	1	0	1	1	1	0	0	0	0	0	0	1	0	1	0	0	0	1	11.7	3.3	104	18.1	142	3.9	9	114	14	14.7	1.4	28	1	91	70.1	105	27	98	35.94	10
0	1	0	0	1	0	0	0	0	0	0	1	0	1	1	3	1	0	0	1	0	1	1	0	1	0	0	0	1	9.7	4.08	165	13.7	138	4.7	8.1	267	15	22.8	2.2	31	1.2	62	139.35	100	16	100	36.22	NA
0	1	0	1	0	0	0	0	0	0	0	0	1	1	1	3	0	0	0	0	0	0	1	0	0	0	0	0	0	5.5	2.75	206	13.2	141	3.5	8.3	73	8	14.3	1.3	8	0.5	28	64.2	79	16	100	37.17	NA
0	0	0	0	0	0	0	0	0	0	0	0	0	0	1	3	0	0	0	0	0	0	1	0	0	0	0	0	0	10.2	4.47	150	13.7	137	3.8	9	109	14	14	1.3	9	0.8	22	81	111	22	97	36.94	NA
0	0	0	0	0	0	0	0	0	0	1	1	0	0	1	3	1	0	1	1	1	1	1	0	0	1	0	0	1	17.8	5.01	249	15.8	136	4.1	7.5	175	19	12.8	1.1	9	0.5	54	60.4	89	17	100	36.61	9
0	0	0	0	0	0	0	0	0	0	0	0	0	0	2	3	0	0	0	1	0	0	0	0	0	0	0	0	0	15.9	2.34	234	13.6	142	4.6	7.7	128	16	11.9	1.1	25	1	91	44	71	17	98	37.72	8
0	1	1	0	1	0	0	0	0	0	0	0	0	1	2	3	0	0	0	1	0	0	0	0	0	0	1	0	0	3.9	2.97	98	15.1	142	3.9	9.7	87	12	14.3	1.3	29	0.9	93	149.7	93	36	100	36.61	11
0	1	0	0	0	0	0	1	0	0	0	0	0	0	1	1	0	0	0	0	0	1	1	0	0	0	0	0	1	5.6	2.69	204	18.4	134	4.4	7.9	172	17	14.2	1.2	78	8.2	71	89	71	8	99	36	14
1	1	0	0	0	0	0	0	0	0	1	1	1	0	1	3	0	0	0	1	1	1	1	0	0	1	0	0	0	27.9	2.91	141	13.5	149	5.1	6.9	140	17	14.7	1.3	15	1.6	24	113		16	100	36.33	NA
0	1	0	0	0	0	0	0	1	0	0	0	0	0	1	1	0	0	0	1	0	0	1	1	1	0	0	0	0	7	3.75	141	16.2	144	4.4	9.6	110	12	14	1.3	35	1.4	79	75	81	16	94	36.44	10
1	1	0	0	0	1	1	0	0	0	1	1	0	1	1	3	0	0	0	1	0	1	1	1	1	1	1	0	1	18.5	4.81	306	11.6	123	4.7	8.6	229	21	16.2	1.5	18	0.5	71	84	104	18	92	36.61	12
0	0	0	1	0	0	0	0	1	0	0	0	0	1	2	3	0	0	0	0	0	0	1	0	0	1	0	0	1	9	4.06	246	15.6	140	4.1	8.1	83	12	11.8	1.1	23	1	58	62.5	90	11	100	36.5	NA
0	1	0	0	1	0	0	0	0	0	0	0	0	0	2	1	0	0	0	1	1	0	1	1	1	0	0	0	1	10.9	4.23	247	14.6	139	3.1	8.6	165	14	13.1	1.1	18	0.9	77	81.8	94	14	97	35.94	12
0	1	0	0	0	0	0	0	0	1	0	0	0	0	1	1	0	0	0	0	0	0	1	0	0	0	1	0	0	8.2	4.89	183	14.4	143	4.4	8.7	114	12	14.9	1.4	10	1.1	74	99.7	97	19	98	36.83	NA
1	1	1	0	0	1	1	0	1	1	0	1	0	0	2	1	1	0	0	1	0	0	1	1	1	0	0	0	1	7.4	3.33	125	16.6	140	4.9	9.8	165	17	15.3	1.3	91	1.9	72	101.1	91	14	98	35.83	14
0	1	0	0	1	0	0	0	0	0	0	1	0	1	1	3	0	0	0	1	0	1	1	0	0	0	0	0	0	9.6	3.32	160	17.9	138	4.2	8.9	194	14	13.7	1.3	28	1.1	71	118.4	85	13	100	37.28	NA
0	0	0	0	0	0	0	0	0	0	0	0	0	0	1	3	0	0	0	0	0	0	1	0	0	0	0	0	1	5.1	4.34	183	12.4	138	4.1	9.4	76	22			11	0.8	23	86.4	85	18	95	36.89	NA
0	1	0	1	1	1	0	0	0	0	0	0	0	0	2	2	0	0	0	1	0	0	1	0	1	0	1	0	0	4.5	3.23	128	13.6	141	3.3	8.6	125	15	15.6	1.4	5	0.5	78	70.7	107	19	98	37.06	NA
0	1	0	0	1	1	0	0	0	0	0	1	0	1	2	3	0	0	0	1	0	0	1	0	1	0	0	0	0	12.4	2.82	204	13.8	139	3.5	7.2	252	10	12.8	1.2	11	0.6	52	124.75	82	21	100	35.56	13
0	1	0	0	0	0	0	1	0	0	0	1	0	1	1	1	0	1	0	1	0	0	1	0	1	0	0	1	1	7.9	4.3	199	16.1	141	3.8	8.6	180	14	13.7	1.3	17	0.8	78	75.8	94	26	99	39.56	NA
0	1	0	0	1	0	0	0	0	0	0	0	0	1	2	1	0	0	0	1	0	0	1	1	0	1	0	0	1	4.5	4.05	160	13.2	133	3.9	9.3	91	2	11	1	17	0.8	80	63.6	121	19	94	36.5	13
0	1	0	0	0	0	0	0	0	0	0	1	0	1	1	3	0	0	0	1	0	0	0	0	0	1	0	0	1	5.3	3.55	97	13.1	137	3	9.8	94	17	10.4	1	6	0.6	44	67	93	20	97	36.89	13
0	1	0	0	0	0	0	0	0	0	0	0	0	0	1	3	0	0	0	0	0	0	1	0	0	0	0	0	1	14.1	4.13	297	13.2	134	4	8.4	135	11	14.7	1.3	16	1	39	120	92	18	100	36.56	NA
0	1	0	1	0	0	0	0	0	0	1	1	1	1	2	3	0	0	1	1	0	1	1	0	0	0	0	0	1	2.3	3.07	160	12.5	141	3.6	5.6	133	13	14.3	1.3	12	0.7	39	79	32	29	95	36.72	11
0	0	1	0	1	0	0	0	0	0	0	0	0	0	2	1	0	0	0	0	0	0	1	1	0	0	0	0	0	11	4.07	225	12.5	140	3.8	8.9	122	13			11	0.7	67	65.1	84	16	99	36.83	14
0	1	0	0	1	1	0	0	0	0	0	0	0	0	2	2	0	0	0	0	0	0	1	1	0	0	0	0	1	9.5	3.2	215	13.1	140	4	8.2	144	14	11.8	1	18	0.8	60	118.7	95	17	94	37.44	NA
0	1	1	0	0	0	1	0	0	0	0	0	0	0	2	1	0	0	0	0	0	0	1	0	0	0	0	0	0	6.3	3.88	143	14.4	144	3.5	8.7	94	12	11.9	1.1	15	0.7	82	58.5	102	17	96	36.11	NA
0	0	0	0	0	0	0	0	0	0	0	0	0	0	1	3	0	0	0	0	0	0	1	0	0	0	0	0	0	13.5	4.53	237	13.2	143	3.7	8.6	143	13	12.1	1.1	10	0.9	44	68.8	86	22	100	36.61	14
1	1	0	0	0	0	0	0	0	0	0	0	0	0	1	3	1	0	0	1	0	0	1	0	1	1	0	0	1	10.4	5.05	127	13	139	5.3	8.9	130	22	11.6	1.1	27	1.1	92	74.4	100	15	100	37.56	10
1	1	0	0	1	0	0	0	0	0	1	1	0	1	2	3	0	0	0	0	0	0	1	0	1	0	0	0	1	15.1	4.02	262	12.7	147	4	9.5	133	13	13.3	1.2	34	0.8	59	74.36666667	101	14	100	37.78	NA
0	1	1	0	1	1	0	0	0	0	0	0	0	0	1	3	0	0	0	1	0	0	1	1	0	0	0	0	1	11.3	5.11	118	13.9	141	3.7	9.6	261	17	21.3	2	24	1.2	80	84	135	17	97	37.61	13
0	1	0	0	0	0	0	0	0	0	0	1	0	1	2	3	0	0	0	0	0	1	1	0	1	1	0	1	1	13.8	3.69	121	14.5	137	3.7	7.8	199	16	12	1.1	12	0.5	73	72.1	56	16	100	36.89	NA
0	1	0	0	1	0	0	0	0	0	0	1	0	0	1	1	0	0	0	0	0	0	1	0	0	0	0	0	0	14	3.73	199	11.9	137	3.7	8.6	118	14	11.4	1.1	8	0.7	63	67.3	84	22	95	37.22	13
0	0	0	0	0	0	0	0	0	0	1	1	1	1	1	3	0	0	0	1	0	0	1	1	1	1	0	0	1	10.1	3.92	134	13.8	137	3.7	7.1	87	10	14	1.3	26	0.9	71	59.2	86	15	100	37.67	NA
0	0	0	1	1	0	0	1	0	0	0	0	0	0	1	1	0	0	0	0	0	0	1	0	0	0	0	0	0	10.9	3.89	290	13.1	137	4.1	8.2	98	13	12.2	1.1	23	0.9	72	78	82	15	100	36.22	NA
0	1	0	0	1	0	0	0	0	0	0	1	0	0	1	1	1	0	0	1	0	0	1	0	1	1	0	0	1	8.8	4.31	228	13.7	140	4.3	8.5	138	12	11.8	1	23	1.2	72	94.1	94	27	95	36.33	NA
0	0	1	0	1	0	0	0	0	0	0	0	0	0	1	1	0	0	0	0	0	0	1	0	0	0	0	0	0	12.4	3.59	202	13.9	143	4.4	8.5	101	9	11.8	1.1	19	0.9	69	89	86	14	100	36.39	NA
0	1	0	0	0	0	0	1	1	0	0	0	0	1	1	1	0	0	0	1	0	0	1	0	0	0	0	0	1	10.3	3.92	200	14.5	144	4	9.1	104	14	11.6	1.1	23	1.2	87	83.5	96	20	98	36.83	14
0	1	0	0	0	0	0	0	0	0	0	1	0	0	2	2	0	0	0	1	0	1	1	0	1	1	0	1	1	10.7	1.57	68	16	134	4.3	6.9	194	22	24.1	2.2	17	1.8	50	68	28	14	100	36.72	14
0	0	0	0	1	0	0	1	0	0	1	1	0	0	2	3	0	0	0	1	0	0	1	1	1	0	0	1	1	10.1	3.53	165	13.3	141	3.3	8.7	124	15	11.1	1	16	0.7	91	51	67	32	94	38	8
0	1	0	0	0	1	1	0	1	0	0	1	1	1	1	1	0	0	0	1	0	0	1	0	1	0	0	0	0	10.9	3.72	210	13	132	4.2	8.2	121	14	11.8	1.1	28	1.4	91	87.1	69	18	99	37.06	10
0	0	0	0	0	0	0	0	0	0	0	1	0	1	2	3	0	0	0	0	0	0	1	0	0	0	0	0	1	17.4	3.97	252	14.1	143	4.4	8.6	110	13	11.8	1.1	6	0.7	20	74	88	22	100	37.33	13
0	1	0	0	0	0	0	0	0	0	0	0	0	0	2	3	0	0	0	0	0	0	1	0	0	1	0	0	1	5.8	2.64	208	16.5	139	3.9	6.7	94	24	12.9	1.2		0.4	34	40	104	18	100	36.17	14
0	1	0	0	0	0	0	0	0	0	0	0	0	0	2	3	0	0	0	1	0	0	1	0	0	0	0	0	0	10.8	3.64	258	12.4	141	4.1	8.7	113	9			9	0.7	66	60	69	14	95	37.06	14
0	1	0	0	1	1	0	0	0	0	0	1	0	0	2	1	0	0	0	1	0	0	1	0	0	0	0	1	0	4.1	2.45	89	19.1	141	2.7	8.1	177	16	14.8	1.4	6	0.9	47	76.5	100	15	99	37	14
0	1	0	0	1	0	0	0	0	0	1	1	0	1	2	1	1	0	1	1	0	1	1	0	1	0	0	0	1	8.8	3.32	122	13.1	141	2.9	7.8	111	10	13.3	1.2	14	0.7	86	70.8	68	18	100	37.11	NA
0	1	0	0	1	0	0	1	0	0	0	1	0	0	2	3	0	0	0	1	0	0	1	0	0	0	0	0	1	9.7	3.47	152	14.6	140	3.8	7.8	128	11	11.6	1.1	9	0.5	38	56.5	80	12	95	36.94	14
0	0	0	0	1	1	0	0	1	0	0	0	0	1	2	1	0	0	0	0	0	0	1	0	0	0	0	1	0	7.7	3.15	174	13.8	142	4.5	8	163	15	10.7	1	17	1.5	73	49	81	15	94	36.61	13
0	1	0	0	1	0	0	0	0	0	0	0	0	1	2	3	0	0	0	0	0	1	0	0	0	0	0	0	0	9.1	3.92	193	13.4	138	4.3	8.9	119	9	11.7	1.1	17	0.6	59	66.6	72	16	100	36.5	NA
0	1	0	0	0	0	0	0	0	0	0	1	0	0	2	3	0	0	0	1	0	1	1	1	0	0	0	0	0	5.3	3.96	277	13.1	145	3.3	9.1	95	12	11.1	1	13	0.8	53	89.7	82	13	100	37	14
0	1	0	0	0	0	0	0	0	0	0	0	0	0	1	3	1	0	0	1	0	0	1	0	0	1	0	0	1	13.3	4.28	218	13.6	146	3.9	8.5	110	13	12.1	1	10	0.7	44	104.1	89	21	99	37.28	NA
0	1	0	0	1	0	0	0	0	0	0	0	0	0	1	2	0	0	0	0	0	0	1	0	0	0	0	0	0	6.2	4.84	390	12.8	142	4.5	9.8	85	15	11.9	1.1	17	0.8	67	67	111	19	96	36.67	13
1	1	1	0	0	0	1	0	0	0	1	0	0	0	1	3	0	0	0	0	0	0	0	0	0	0	0	0	1	8.5	2.72	61	17.6						12.3	1.1			91	61.2	66	13	100	35.94	3
0	1	0	0	1	0	0	0	0	0	0	1	0	0	2	3	0	0	0	1	0	0	1	0	0	0	0	0	0	8.7	3.63	166	12.4	141	3.4	8.6	82	18	12.1	1.1	16	0.8	92	63.9	96	16	96	36.89	12
0	1	0	0	0	0	0	0	0	0	0	1	0	1	1	3	0	0	0	1	0	0	1	0	0	1	0	0	0	15.1	4.68	171	12.6	137	4.9	9.5	115	17	12.9	1.2	18	1.8	38	94	90	25	100	37.28	14
0	1	0	0	1	0	1	0	0	1	1	1	0	0	2	1	0	0	0	0	0	0	1	0	1	0	0	0	0	7	3.51	77	13.6	138	4	8.4	142	17			24	0.8	86	51.4	76	22	93	36.67	14
0	0	0	1	0	0	0	0	0	0	1	1	0	0	1	3	1	0	0	0	0	0	1	0	0	1	0	0	1	22.2	4.66	170	12.8	136	4.3	7.9	110	13	14.8	1.3	9	0.7	51	101.9	85	20	99	39.28	12
0	1	0	0	0	0	0	0	0	0	1	0	0	0	2	3	0	0	1	0	0	0	1	1	0	1	0	1	0	12.1	3.78	249	13	135	3.7	8.7	126	12			7	0.8	82	62.1	58	21	92	36.72	NA
0	1	1	0	1	0	0	0	0	0	0	0	0	1	2	1	0	1	0	0	0	1	0	0	0	0	1	0	1	12.3	4.48	307	13.3	141	4.1	8.7	217	18	10.5	1	45	0.7	73	51.8	92	19	98	37.22	14
0	0	0	0	1	0	0	0	0	1	0	0	0	0	1	1	0	0	0	0	0	0	0	0	0	0	0	0	0	13	3.8	265	12.4	142	3.7	8.1	112	20	11.8	1.1	14	0.7	68	90.9	92	21	96	36.78	NA
1	0	0	1	0	0	0	0	0	0	0	1	0	0	2	2	0	0	1	0	0	0	0	0	0	0	0	0	0	17.2	3.72	668	17	138	3	9	107	17	13	1.1	11	0.7	63	52.7	84	20	100	38.89	3
1	0	1	0	0	1	0	0	1	0	0	0	0	0	1	1	0	0	1	0	0	0	0	0	0	1	1	1	1	9.4	3.97	135	13.8	136	9	8.4	216	19	13.9	1.2	29	1.6	76	57.15	104	19	99	37.67	6
0	1	1	0	1	1	0	0	0	0	0	0	0	0	1	1	0	0	0	0	0	0	0	0	0	0	0	0	0	9.9	3.87	218	14.6	138	3.8	9.3	113	11	11.8	1.1	13	0.7	80	91.2	91	17	97	36.78	NA
1	1	0	0	1	0	0	0	0	0	0	1	0	0	2	3	0	0	1	0	0	0	0	1	0	0	0	0	0	14.4	4.31	205	13.3	152	5	8.9	139	18	11.6	1.1	12	0.7	66	53.6	68	28	99	36.39	NA
0	1	1	0	0	1	1	0	0	0	1	0	0	0	1	1	0	1	1	0	1	0	1	0	0	0	0	0	0	16.9	3.47	205	13.9	143	5.3	9.1	202	14	11.2	0.9	45	1.4	81	90.2	64	15	98	36.61	13
0	1	0	0	0	0	0	1	0	0	0	0	0	0	2	1	0	0	1	0	0	0	0	1	0	0	0	0	0	7.8	3.39	178	14.3	138	4	6.7	116	16			11	0.5	55	63.6	65	15	100	37.11	14
0	1	0	0	0	0	0	0	0	0	0	1	0	1	1	3	0	1	1	0	0	0	0	0	0	0	1	0	1	13	4.68	237	13.3	146	3.7	7	142	15	12.1	1.1	18	1.2	22	95	141	28	99	36.78	NA
0	1	0	0	0	0	0	0	0	0	1	1	0	0	2	1	0	0	1	0	0	0	0	0	0	0	1	0	1	10.3	3.38	190	14.4	136	4.2	9	85	15	14.9	1.4	27	1.1	63	101.4	76	23	92	36.94	NA
0	1	0	0	0	0	0	1	0	0	0	1	1	1	2	1	0	0	1	0	0	0	0	1	0	0	1	0	1					138	4.3	6.4	62	26			3	0.2	68	59.2	81	17	100	35.17	NA
0	1	0	0	0	0	0	0	0	0	0	0	0	0	2	3	0	1	0	0	0	1	0	0	0	0	1	0	1	9	3.49	185	13.1	141	3.5	8.8	137	11	14.3	1.2	13	0.6	71	50.9	102	16	100	35.17	6
0	1	0	0	0	1	0	1	0	0	1	1	0	1	1	1	0	0	0	0	1	1	0	0	0	0	1	0	1	11.1	3.68	232	18.1	141	3.3	8.7	357	29	10.6	1	25	4.8	79	75.9	111	9	100	38	NA
0	1	0	0	0	0	0	0	0	0	0	1	0	0	1	1	0	0	1	0	1	0	0	0	0	0	0	0	0	20	4.59	296	12.6	143	3.8	8.3	145	14	12.6	1.2	15	1.1	42	84.8	75	24	97	36.89	NA
0	1	0	1	0	0	0	0	0	0	1	1	0	1	1	3	0	0	1	0	0	0	0	1	0	0	1	0	1	7.1	3.7	161	18	136	4.3	9.3	192	19	11.8	1.1	8	0.7	37	80	81	20	94	37.72	NA
0	0	1	0	0	1	0	0	1	0	0	0	0	1	1	3	0	1	1	0	0	1	0	0	0	1	0	1	0	7.7	3.46	209	13.2	138	3.8	7.7	164	14	12.7	1.2	11	0.6	79	55	96	16	100	37.17	11
0	1	0	0	0	0	0	0	0	0	0	1	0	1	1	3	0	0	1	0	0	0	0	0	0	0	0	0	0	9.8	4.03	218	12.7	139	3.4	7.9	96	11	13.3	1.2	15	0.8	36	82	105	27	100	37.22	12
0	1	0	0	0	0	0	0	0	0	0	0	0	0	1	3	0	0	1	0	0	0	0	0	0	0	0	0	0	12	3.58	126	12.9	140	3.7	6.8	100	8	17.4	1.6	15	0.8	35	78.6	83	10	97	38.56	NA
0	1	0	0	1	0	0	0	0	0	1	1	0	1	2	3	1	1	1	0	0	0	1	1	0	0	1	0	1	13.5	2.6	165	12.1	108	2.4	8.8	96	9	16.2	1.5	5	0.4	58	86.8	80	15	100	36.28	NA
0	1	1	0	1	0	1	0	0	0	1	1	0	0	1	1	0	1	1	0	0	0	0	1	0	0	1	0	1	6.8	3.32	53	14.3	136	3.8	7.6	133	17	12.4	1.1	35	1.4	66	84	100	18	100	36.89	14
1	1	0	0	1	1	0	0	0	0	0	1	0	1	2	3	0	1	1	0	0	0	0	0	0	0	1	0	1	7.9	3.3	248	17.2	141	4.3	8.8	130	18	14.5	1.3	20	0.8	92	90	86	19	95	37.33	10
0	0	0	0	0	0	0	0	0	0	0	1	0	1	1	3	0	1	1	0	0	1	0	0	0	1	1	1	1	9.2	3.74	156	14.1	144	4	8.8	167	15	13.1	1.2	9	0.8	21	79	97	24	100	37.28	13
0	0	0	0	0	0	0	0	0	0	0	0	1	0	1	3	0	1	1	0	0	0	0	1	0	0	0	0	0	10	2.97	70	13.7	149	4.1	8.1	72	14	13.1	1.2	16	1.5	22	104.1	117	20	100	37.67	NA
0	1	0	0	1	0	0	0	0	0	0	1	1	1	1	2	0	1	1	0	1	1	1	1	0	1	1	1	1	23.2	3.76	84	15.5	142	4.9	8.4	140	16	12.7	1.2	21	1	58	82.3	101	23	94	36.28	NA
0	1	0	0	0	0	0	0	0	0	0	1	0	1	2	1	0	0	1	0	0	1	0	0	0	0	1	0	1	10.6	3.96	243	13.8	140	4.1	8.5	117	13	15	1.4	11	0.7	40	65.4	99	31	98	36.83	14
0	0	0	0	0	0	0	0	0	0	0	0	0	1	1	3	0	0	1	0	0	0	0	0	0	0	1	0	1	13.4	4.21	162	13.5	142	4.5	8.4	84	13	12.7	1.2	10	0.7	31	110	73	14	100	36.72	13
1	1	0	0	1	1	0	0	0	0	0	1	1	1	1	1	0	1	1	0	0	0	1	0	0	0	1	0	1	13.3	5.15	181	13.2	134	4.4	8.6	336	10	10.9	1	21	1.1	60	120	88	12	98	36.61	NA
0	0	0	0	0	0	0	0	0	1	0	0	0	1	1	3	0	0	1	0	0	0	0	1	0	0	0	0	0	5	3.96	77	12.4	138	3.9	8.3	89	10			14	0.8	64	78.1	88	19	94	38	14
0	0	0	0	1	1	0	0	0	0	0	1	0	0	1	1	0	1	1	0	0	0	0	0	0	0	0	0	0	14.7	3.73	216	13.5	137	4.4	8.7	124	15	10.7	1	18	0.9	81	81.56666667	77	14	99	36.61	11
0	1	0	0	0	0	0	0	0	0	1	1	0	1	1	3	1	1	1	0	1	0	0	1	0	0	1	0	1	13.5	3.17	132	13.7	142	3.8	8.6	130	9	12.7	1.2	14	0.6	24	87.6	83	11	100	37.33	6
0	1	0	0	0	1	1	0	0	1	1	0	0	1	1	1	0	1	1	0	0	0	0	0	0	0	1	0	1	11.3	3.75	247	15.3	141	4.5	8.6	130	12	11.7	1.1	14	0.8	82	55.8	85	15	100	36.22	NA
1	1	0	0	1	0	0	0	0	0	1	1	0	1	1	3	0	1	1	0	1	0	0	1	0	0	0	0	0	18.5	4.65	148	13	137	4.1	8.3	162	11	12.5	1.2	13	0.9	75	87.6	95	16	94	36.5	9
0	1	0	1	1	0	0	0	0	0	0	0	0	1	1	3	0	1	1	0	0	1	0	1	0	0	0	0	0	8.7	3.76	162	12.9	143	3.5	9.5	84	10	12.1	1.1	13	0.8	58	61.85	127	20	100	36.5	NA
0	0	0	0	0	0	0	0	0	0	0	0	0	0	1	1	0	0	1	0	0	0	0	0	0	0	0	0	0	10	4.96	152	15.3	138	4.4	8.8	146	14			13	1	33	91	94	18	98	36.61	NA
0	1	0	0	1	0	0	0	0	0	0	0	0	0	2	1	0	1	1	0	0	0	0	0	0	0	0	0	0	5.5	2.83	193	13.8	142	3.6	8.7	110	16			19	0.7	80	50.5	74	13	97	37.11	NA
1	1	1	0	1	0	0	0	0	1	0	1	0	0	2	3	0	1	1	0	0	0	1	0	0	1	1	1	1	21.9	4.27	340	13	139	3.2	9.1	221	17	11	1	19	0.8	92	69.85	100	24	100	37.22	NA
0	0	0	1	1	0	0	0	0	0	0	0	0	1	1	1	0	1	1	0	0	0	0	0	0	0	1	0	1	15.8	4.08	316	12.2	132	4.6	8.5	119	13	13	1.2	13	0.9	81	80	78	21	100	36.5	10
0	0	0	0	0	0	0	0	0	0	0	0	0	1	1	3	0	0	1	0	0	0	0	1	0	0	0	0	0	18.6	4.23	154	11.9	138	3.8	8.5	118	19	11.7	1.1	13	0.5	57	60	90	15	99	36.39	12
0	1	0	0	0	0	0	1	1	0	0	0	0	0	1	3	0	1	1	0	0	1	0	0	1	0	0	0	0	15.7	2.47	187	13.3	133	4.9	7.4	267	17	14.3	1.3	46	4	87	81.55	73	21	99	36.5	14
0	0	0	0	1	0	0	0	0	0	0	0	0	0	2	3	0	0	0	0	0	0	0	0	0	0	0	0	0	13.9	4.04	218	13.1	140	3.6	8.8	119	16	12	1.1	21	0.7	72	90.96666667	64	27	100	36.56	13
1	1	0	0	0	1	0	0	1	0	1	1	0	1	1	1	0	1	1	0	0	1	0	0	0	0	1	0	1	15.6	4.47	314	14.1	141	2.7	8.3	243	10	13.5	1.2	13	1	64	114.6		19	100	36.89	NA
0	1	0	0	0	0	0	0	0	0	0	1	0	0	1	3	0	0	1	0	0	1	0	1	0	0	0	0	0	10.4	4.72	201	13	137	4.5	9.7	103	16	10.8	1	25	1.1	57	91	119	15	100	37	13
0	0	1	0	1	0	1	0	0	0	0	0	0	0	1	3	0	1	1	0	0	1	1	0	0	0	0	0	0	17.1	3.25	183	14.7	140	4.7	8.5	137	17	14.8	1.3	42	1.5	89	74	64	14	100	36.83	NA
0	0	0	0	1	0	0	0	0	0	0	0	0	0	2	3	0	0	0	0	0	0	0	0	0	0	0	0	0	5.4	4	142	13.5	145	4.4	9.1	98	22	11.3	1	17	0.8	91	40	97	18	96	36.72	14
1	1	0	0	0	0	0	0	0	0	0	1	0	0	2	1	0	0	1	0	0	0	0	0	0	0	0	0	0	26.9	3.51	212	14.1	136	3.6	6.4	199	18	15.6	1.4	23	1.4	51	106.6		29	100	36.56	NA
1	1	0	0	1	1	0	0	0	0	0	1	0	0	2	3	0	1	1	0	0	0	0	0	0	0	1	0	1	14	3.51	289	15.7	142	3.2	9.4	156	14	15.6	1.4	17	0.9	88	62	64	14	100	36.11	NA
0	0	1	0	1	1	0	1	0	0	0	0	0	0	2	3	0	1	1	0	0	0	0	0	0	0	0	0	0	10.8	3.63	169	13.4	135	3.6	9.8	132	14			12	0.6	80	52.8	75	12	96	37.22	NA
0	1	0	0	1	0	0	0	0	0	0	0	0	0	1	3	0	1	1	0	0	1	0	1	0	0	1	0	1	17	4.55	313	12.9	135	3.9	8.9	159	15	13.4	1.1	15	1.2	66	103.5	105	31	95	36.78	14
0	0	0	0	0	0	0	0	0	0	0	0	0	0	1	3	0	0	1	0	0	0	0	0	0	0	0	0	0	11.8	4.29	195	13.2	138	3.9	8.9	124	17	12.8	1.2	13	0.9	26	81	81	23	97	37.56	NA
0	1	1	0	1	1	1	1	0	0	0	1	0	0	1	1	0	1	1	0	0	1	1	0	0	0	0	0	0	8.7	2.73	124	16.9	143	3.2	8.8	101	16	20.5	1.9	12	0.6	84	73.05	65	15	100	36.94	NA
0	0	0	0	0	0	0	0	0	0	0	0	0	0	1	3	0	0	1	0	0	0	0	0	0	0	1	0	1	2	2.47	43	16.7	146	3.7	7	138	12	18.1	1.6	8	0.5	57	96.2	115	18	100	37	13
0	1	0	0	0	0	0	0	1	0	0	0	0	0	1	1	0	1	0	0	0	0	0	1	0	0	1	0	1	11.3	2.77	383	17.8	140	3.3	8.6	86	17	13.5	1.2	15	0.8	57	49	104	17	100	36.83	5
0	0	0	0	0	0	0	0	0	0	0	0	0	1	1	3	0	1	1	0	0	0	0	0	0	0	0	0	0	14.2	4.82	192	13	141	4.5	8.6	80	21	10.7	1	14	0.9	26	73.7	61	15	99	38.33	13
0	0	0	0	0	1	0	0	0	0	0	0	1	1	2	3	0	0	1	0	0	0	0	0	0	1	0	1	0	8.7	3.16	228	13.6	138	3.9	7.4	216	14	11.8	1.1	14	0.5	66	88	97	19	93	36.89	9
0	1	0	0	0	0	0	0	1	0	0	0	0	1	1	3	0	1	0	0	0	0	0	0	0	0	0	0	0	8.4	2.86	169	13.3	142	4.2	9.2	115	16	17.4	1.6	35	1.8	89	58	81	27	97	37.22	13
0	1	0	0	1	0	0	0	0	0	0	0	0	0	2	1	0	1	1	0	0	0	0	0	0	0	1	0	1	8.3	3.55	209	11.9	138	4.4	8.3	154	12	14.8	1.3	17	0.9	75	68.25	73	21	100	37.06	13
0	1	0	0	0	0	0	0	0	0	0	1	0	0	2	3	0	0	1	0	0	0	0	0	0	0	1	0	1	20.6	4.05	252	13.7	141	4.3	7.9	127	13	11.4	0.9	6	0.6	37	75	94	18	95	35.94	12
0	1	0	0	1	0	0	0	0	0	0	1	0	1	1	3	0	0	0	0	0	0	0	0	0	1	0	1	0	13.3	3.81	196	13.1	135	3.7	8.6	130	17	12.4	1.1	18	0.8	91	64.8	99	20	99	36.89	9
0	1	0	0	1	0	0	0	0	0	0	0	0	1	2	3	0	1	1	0	0	0	1	0	0	0	0	0	0	8.5	3.22	193	14.5	139	3.3	8.5	168	15			13	0.8	82	70	73	16	100	35.89	NA
0	0	0	1	1	1	0	0	0	0	1	1	0	1	1	1	1	1	1	0	0	0	1	1	0	0	1	0	1	7.1	4.32	190	14.6	144	3.9	9	197	16	12.1	1.1	20	1	71		78	20	95	36.56	13
0	1	0	0	0	0	0	0	0	0	1	1	0	0	1	3	1	1	1	0	1	0	0	0	0	0	1	0	1	16.1	3.71	244	13.4	138	4.2	8.7	146	12	15.6	1.4	13	1.1	42	87.45	104	15	100	36	NA
0	0	0	0	0	0	0	0	0	0	0	0	0	0	1	3	0	0	1	0	0	1	0	0	0	0	0	0	0	10.4	3.77	216	12.6	136	3.7	8.6	101	9	12.4	1.1	11	0.8	22	61.5	78	12	100	36.67	14
0	1	0	0	1	1	0	0	0	0	0	1	0	0	1	1	0	0	1	0	0	0	0	0	1	0	0	0	0	9.4	3.69	201	13.7	139	3.8	9.3	143	18	13.4	1.2	24	1.5	84	77.4	92	17	98	36.56	13
0	1	0	0	1	1	0	0	0	0	0	0	0	0	2	1	0	1	1	0	0	0	1	0	0	0	0	0	0	8.3	3.99	238	13.1	141	4.3	10.7	72	11	12.1	1.1	26	1.1	79	81.6	97	18	99	36.39	NA
0	0	0	0	0	0	0	0	0	0	0	0	0	0	1	3	0	0	1	0	0	0	0	1	0	0	1	0	1	2.4	3.3	76	18.7	143	3.3	6.8	119	12	13.6	1.2	8	0.9	55	72	90	19	94	37.67	NA
0	0	1	0	1	1	1	0	0	0	0	0	0	1	2	3	0	1	1	0	0	0	1	1	0	0	0	0	0	11.9	3.75	271	13.6	142	3.1	9.6	340	17	11.9	1.1	20	0.8	87	49	107	32	98	37.28	10
0	0	0	0	0	0	0	0	0	0	0	0	0	0	2	3	0	0	1	0	0	0	0	0	0	0	1	0	1	18	4.64	271	13.6	143	4.8	8.3	153	20	11.6	1.1	11	1	34	83.2	67	24	96	37.06	NA
0	1	1	0	1	0	0	0	0	0	0	0	0	0	1	3	0	1	1	0	0	0	0	1	0	1	1	1	1	7.7	4.79	417	13.5	141	4.3	8.8	105	13	12.3	1	15	0.8	76	85.9	90	9	97	36.11	NA
0	1	0	0	0	0	0	0	0	0	1	0	0	1	1	3	0	0	1	0	1	0	1	1	0	0	1	0	1	8.6	4.05	330	16.4	143	4.3	8.3	98	21	11.2	1	12	0.7	55	66.5	83	15	99	36.89	NA
1	1	0	0	0	1	1	0	0	0	0	1	0	0	2	2	0	1	1	0	0	0	0	0	0	0	1	0	1	18.3	3.55	213	18.8	143	3.4	8.5	209	16	15.4	1.4	40	1.4	70	110	76	19	99	34.94	3
0	1	0	0	1	0	0	0	0	0	1	1	1	1	2	3	0	1	1	0	0	1	0	0	1	0	1	0	1	7.6	5.07	190	12.4	142	4	8.4	116	13	14.7	1.4	13	0.7	21	65	123	14	100	37.83	NA
0	1	0	0	1	0	0	0	0	0	0	0	0	1	1	3	0	1	1	0	0	0	0	1	0	0	1	0	1	7.9	5.16	287	13.3	135	4.2	9.1	117	16	15	1.4	9	1	53	77.4	86	23	92	38.78	9
0	1	0	0	1	0	0	0	0	0	1	1	0	0	1	3	1	1	1	0	1	0	1	1	1	0	1	0	1	13.7	3.91	240	13.9	130	5	8.4	215	16	11	0.9	8	0.6	76	61.9	101	23	100	37.56	7
0	1	0	0	0	1	0	0	0	0	0	0	0	0	1	1	0	1	0	0	0	0	0	1	0	0	0	0	0	10.3	4.1	167	13.3	135	4.8	9.7	189	16	12	1.1	31	1.4	66	116.3	85	35	98	37.39	NA
1	1	0	0	0	0	0	1	0	0	1	1	0	0	2	1	0	1	1	0	0	0	1	0	0	0	1	0	1	19.1	2.85	142	13.9	139	4.6	7.2	315	18	13.2	1.1	29	1.5	84	100	162	22	100	37.11	7
1	1	0	0	0	0	0	0	0	0	1	1	1	1	1	3	0	1	1	0	1	1	1	1	0	1	1	1	1	7.9	3.27	71	14	141	4.4	8.3	107	11	13	1.2	28	0.8	70	62	84	23	97	36.61	14
0	1	0	0	1	0	0	0	0	0	0	1	0	1	1	3	0	1	1	0	1	0	0	1	0	0	1	0	1	14.8	3.99	205	14.5	141	4.2	8.5	127	12	11.7	1.1	7	0.8	47	94.3	87	17	100	37.39	13
0	1	0	0	0	0	0	0	0	0	0	0	0	0	1	3	0	0	1	0	0	0	0	1	0	0	1	0	1	9.5	4.05	195	13.7	134	3.3	8.8	129	12			9	0.6	31	95.3	83	20	100	37.83	12
0	0	0	0	0	0	0	0	0	0	0	0	0	0	1	1	0	1	1	0	0	0	0	1	0	0	1	0	1	5.9	3.29	64	17.6	137	4.3	7.6	84	24	13.7	1.2	7	0.5	43	69.3	95	14	97	37.61	13
0	1	0	0	1	0	0	0	0	0	0	0	0	0	1	1	0	1	0	0	0	0	0	0	0	0	0	0	0	7.7	4.98	175	14.5	141	4.1	9	97	11	12.6	1.2	17	0.6	89	59.4	94	19	95	36.94	14
0	1	0	0	1	1	0	0	0	0	0	0	0	1	1	3	0	1	1	0	0	1	0	0	0	0	1	0	1	16.3	4	171	13.2	140	4.6	8.3	242	16	12.2	1.1	16	0.8	59	117	93	24	97	37.06	14
0	1	0	1	0	0	0	0	0	0	0	0	0	0	2	3	0	0	1	0	0	0	0	0	0	0	1	0	1	24.7	4.52	319	12.8	136	3.7	8.6	103	17	13	1.1	12	0.9	28	71	87	12	100	36.22	13
0	1	0	0	0	0	0	0	0	0	0	0	0	0	1	1	0	0	1	0	0	0	0	0	0	1	0	1	0	12.7	4.24	131	12.8	142	4	8.7	142	13	13.3	1.2	13	1	79	80.9	80	17	96	36.78	NA
0	1	0	0	0	0	0	0	0	0	1	1	0	1	2	3	1	1	1	0	0	1	0	0	0	0	1	0	1	16.9	3.27	150	13.3	141	3.9	6.4	145	16	15	1.4	13	0.7	22	60	93	14	100	36.56	NA
0	1	1	0	0	0	1	0	0	0	0	1	0	1	2	2	1	0	0	0	0	0	0	0	0	0	0	0	0	6	2.78	148	19.4	144	4	9.9	56	16	12.8	1.2	45	1	54	83	64	29	100	36.83	NA
0	0	0	0	0	0	0	0	0	0	0	1	1	0	2	3	0	0	1	0	0	0	0	0	0	0	1	0	1	22.8	3.07	337	13	140	4.5	8.2	85	11	14.9	1.3	9	0.6	30	68	75	21	96	37.11	13
0	1	0	0	0	0	0	0	0	0	1	1	0	1	1	3	0	0	1	0	0	0	0	1	0	0	1	0	1	17.2	4.71	261	13.3	138	4.3	8.5	100	16	13.5	1.2	25	1	57	77.5	93	21	94	38.67	13
0	1	1	0	0	0	1	0	0	0	0	0	0	1	1	3	0	0	0	0	0	0	0	0	0	0	0	0	0	4.3	3.19	170	14.8	137	3.1	8.5	85	12	15	1.4	23	0.7	87	73.6	69	16	100	36.61	NA
0	0	0	0	0	1	0	0	0	0	0	0	0	0	1	3	0	1	1	0	0	0	0	0	0	0	0	0	0	9.2	4.44	244	14.3	134	4.2	8.4	178	14	14	1.3	13	0.9	71	71.1	98	18	98	36.33	NA
0	1	0	0	0	0	0	1	0	0	0	0	0	1	2	3	0	1	1	0	0	0	0	0	0	0	0	0	0	6.3	3.48	242	13.2	138	4	8.1	90	18	10.7	1	15	0.5	82	61.7	70	18	98	36.61	12
0	1	0	0	0	0	0	0	0	0	0	0	0	1	1	3	0	0	1	0	0	0	0	0	0	0	0	0	0	15.6	4.35	183	12.9	133	3.6	8.3	115	21	11.6	1.1	10	0.8	28	100.4	93	14	100	36.56	14
0	1	1	0	1	0	0	0	0	0	0	0	0	1	2	3	0	1	1	0	0	0	1	0	0	1	0	1	0	14.9	2.8	159	12.2	143	3.6	7.2	128	13	12.3	1.1	12	0.5	82	86.2	73	20	100	35.89	13
0	1	0	0	1	0	0	0	0	0	0	1	0	1	2	3	1	1	1	0	1	0	1	0	0	0	1	0	1	12.5	4.75	154	14	151	3.4	6.1	232	13	13	1.2	6	0.8	59	74.9	99	19	97	36.56	NA
0	1	0	0	1	0	0	0	0	0	0	0	0	0	2	3	0	0	1	0	0	0	0	0	0	0	0	0	0	11.8	3.85	296	14.6	135	4.7	8.7	130	16	10.7	1	17	0.8	82	62.2	84	11	97	37.56	14
0	0	0	0	1	0	0	0	0	0	0	0	0	1	1	3	0	1	1	0	0	0	0	1	0	0	1	0	1	10.6	3.28	237	13.2	127	3.9	8.2	125	8	12	1.1	7	0.5	61	59.23333333	118	17	100	36.83	13
0	1	0	0	1	0	0	0	0	0	0	0	0	0	1	3	0	1	1	0	0	0	0	0	0	0	1	0	1	14.9	3.76	266	12.3	139	5.2	8.6	154	13	12.1	1.1	20	1.4	60	100	103	17	99	37.39	NA
0	0	1	0	0	0	1	0	1	0	0	0	0	1	1	2	0	1	1	0	0	1	1	1	0	0	1	0	1	16.4	3.26	246	14.1	140	3.4	9.7	169	16	9.8	0.9	20	1.3	59	58.3	83	28	100	36.83	11
0	1	0	0	1	0	0	0	0	0	0	0	0	0	2	3	0	0	1	0	0	1	1	0	0	0	0	0	0	7.1	4.47	191	15.3	140	4.5	9.2	86	17	12.4	1.1	28	1.1	92	56.5	87	15	99	36.72	NA
0	1	0	0	0	0	0	0	1	0	1	1	0	1	1	1	0	1	1	0	1	0	1	1	0	0	1	0	1	8.6	2.94	239	15.6	141	3.9	8.3	85	16	10.3	1	22	1	64	60.2	93	15	97	36.72	14
0	1	0	0	1	0	0	0	0	0	0	1	0	1	1	3	0	1	1	0	0	0	0	1	0	0	1	0	1	7.6	3.44	204	13	136	3.4	7.7	87	14	12.1	1.1	13	0.7	61	63	106	18	100	37.17	NA
1	1	0	0	1	0	0	0	0	0	0	0	0	0	1	1	0	0	1	0	0	0	0	0	0	0	1	0	1														91	70	72	12	100	34.06	3
0	0	0	1	0	0	0	0	0	0	0	0	0	0	1	2	0	0	1	0	0	0	0	1	0	0	0	0	0	7.9	4.5	194	13	141	3.5	8.9	106	12			7	0.7	52	72.6	95	19	95	37.78	NA
0	1	1	0	0	0	0	0	0	0	0	0	0	0	1	1	0	1	1	0	0	0	0	0	0	1	0	1	0	12.3	4.49	202	13.2	139	4.2	8.5	134	14	12.9	1.2	21	1.1	76	94.7	93	33	96	37.17	14
0	1	0	0	1	0	0	0	0	0	1	1	0	1	1	3	0	1	1	0	0	0	1	1	0	0	0	0	0	16.5	4.72	243	12.9	139	2.9	8.1	136	11	14	1.3	13	0.9	62	93	85	18	100	37.11	NA
0	1	0	0	0	0	0	0	0	0	0	1	0	1	1	1	0	1	1	0	0	0	0	0	0	0	0	0	0	14.6	4.13	160	12.9	143	4.7	8.4	197	15	11.3	1	21	0.8	57	84	105	18	98	36.78	NA
1	1	0	1	0	0	0	0	0	0	0	1	0	1	1	3	0	1	1	0	1	0	1	0	0	0	0	0	0	7.9	3.23	102	14.7	144	4.6	9.1	118	7	12.6	1.2	23	1.1	89	54	61	21	96	36.72	13
0	1	0	0	0	1	0	0	0	0	0	1	1	0	1	3	0	0	1	0	0	1	1	0	0	1	1	1	1	5.3	3.08	141	15.1	137	4.5	8.5	123	10	14.5	1.3	17	1.1	62	82	96	24	96	37.33	14
0	0	1	0	0	0	1	0	0	0	0	1	0	0	2	1	0	1	0	0	0	1	1	0	0	0	1	0	1	22.3	2.78	351	14.6	135	5.3	8.8	373	19	12	1.1	102	1.2	71	94.5	68	16	98	36.56	NA
0	0	1	0	1	0	1	0	0	0	0	0	0	1	1	3	0	0	1	0	1	1	1	1	0	0	1	0	1	8	2.98	149	12.9	128	4	7	86	10	11	1	6	0.6	58		96	17	96	37.33	NA
0	1	0	0	0	0	0	0	0	0	0	0	0	1	1	3	0	0	1	0	0	0	0	0	0	0	0	0	0	12.7	3.77	197	14	140	3.6	7.9	94	13	13	1.2	12	0.9	27	126.9	70	14	98	37	14
0	0	0	0	0	0	0	0	0	0	0	0	0	0	2	1	0	0	0	0	0	0	0	0	0	0	0	0	0	4.5	3.4	297	16.5	140	4	9	141	8	13.1	1.2	18	0.6	61	65	79	11	99	36.28	NA
0	0	0	0	0	0	0	0	0	0	0	0	0	0	1	3	0	0	0	0	0	0	0	0	0	0	0	0	0	9.6	4.62	250	13.4	137	3.8	9.1	94	13	12.8	1.1	13	1.1	25	74.8	71	14	98	36.83	NA
0	1	1	0	0	0	1	0	1	0	0	1	0	0	1	1	0	0	0	0	0	0	0	0	0	0	0	0	0	7.5	3.66	131	14.6	138	3.7	8.3	109	16	11.3	1	21	1.9	79	85.6	63	18	93	36.61	NA
1	1	1	0	1	1	0	1	0	0	0	1	0	1	1	3	0	1	1	0	0	0	1	0	0	0	1	0	1	11.6	2.38	144	13.3	128	4.9	8.7	178	13	12	1.1	37	1	90	77	68	20	100	37.56	6
0	1	0	0	1	0	0	0	0	0	0	0	0	0	1	3	0	0	1	1	0	1	0	0	0	0	0	0	0	7.7	3.5	271	14.9	142	3.5	7.9	90	13	10.7	1	32	1.7	83	90.7	70	15	95	36.67	NA
0	1	0	0	0	0	0	0	0	0	1	1	0	1	1	3	1	1	1	0	1	1	1	0	1	0	1	0	1	14.5	4.14	254	13.9	137	6.5	7.5	155	12	12.2	1.1	15	1.9	31	172	96	21	100	37.22	NA
0	0	0	0	0	0	0	0	0	0	0	0	0	0	2	1	0	0	1	0	0	0	0	0	0	0	0	0	0	9.4	3.4	196	13.3	140	4	7.5	104	14			11	0.6	42	66.15	54	23	97	36.72	13
0	1	0	0	0	0	0	0	0	0	0	1	0	1	1	2	0	1	1	0	0	0	0	1	0	0	0	0	0	7.1	3.4	165	13.2	143	3.7	8.3	119	11	12	1.1	13	0.7	46	102.6	74	10	100	37.06	13
0	0	0	0	0	0	0	1	0	0	0	0	0	0	1	1	0	1	0	0	0	0	0	0	0	0	1	0	1	7.3	3.43	280	14.4	129	3.8	8.7	81	12	13.7	1.3	9	0.5	86	64.5	99	14	96	36.78	14
0	1	0	0	1	0	0	0	0	0	0	0	0	0	1	1	0	1	1	0	0	0	1	1	0	0	1	0	1	6.5	3.28	155	14.1	144	4.4	8.9	102	12	11.3	1	29	1.1	71	121	85	15	97	36.83	14
0	1	0	0	0	1	1	0	1	0	1	1	0	1	1	1	0	1	1	0	0	0	1	0	1	0	0	0	0	16.7	3.74	283	13.9	142	5	8.6	153	14	13.9	1.3	54	1.7	73	126.55	83	38	89	37.22	14
0	1	0	0	1	1	0	0	0	0	0	0	0	1	1	3	0	1	1	0	0	0	1	1	1	0	1	0	1	7.7	3.49	134	13.3	127	4	7.4	98	8	16.8	1.5	13	0.9	62	92.4	122	12	100	37.06	NA
0	1	0	0	0	1	0	0	1	0	0	0	0	1	1	3	0	1	0	0	1	0	1	1	0	0	1	0	1	9.4	3.9	186	14.6	138	3.9	8.7	146	19	11.4	1.1	15	1.3	77	107.55	103	12	97	36.56	14
0	1	0	0	1	0	0	0	0	0	0	1	0	1	1	3	1	1	1	0	1	1	1	1	0	0	1	0	1	9.1	3.77	195	16.6	142	4.4	7.3	131	16	11.9	1.1	8	0.8	66	114.8	96	25	98	37.17	10
1	1	0	0	1	0	0	0	0	0	1	1	0	0	1	3	0	1	1	0	0	0	1	0	0	0	1	0	1	8.6		184		138	3.2	8	137	11		1.3	9	0.5	79	74.03333333	95	25	100	37.61	NA
0	1	0	0	0	0	0	0	0	0	0	1	0	0	1	3	0	0	1	0	0	0	0	1	0	0	0	0	0	13.6	4.23	209	12.9	142	3.9	8.4	94	14	12.7	1.1	13	1	22	78	71	18	100	36.56	13
0	1	0	0	1	0	0	0	0	0	0	0	0	0	1	1	0	1	1	0	0	0	0	0	1	0	0	0	0	10.4	3.82	91	13.4	137	3.8	7.9	143	15	14.7	1.3	11	0.7	71	81.9	77	20	100	36.94	10
1	1	0	0	1	1	0	0	0	0	0	1	0	0	2	3	0	1	1	0	0	0	1	0	0	0	1	0	1	12.1	2.87	257	13	136	4.4	8.5	134	15	12.3	1.1	27	1	90	73.4	111	16	100	37.5	NA
0	1	0	0	0	0	0	0	0	0	0	1	0	1	1	3	0	1	1	0	1	1	1	0	0	1	1	1	1	19.2	3.99	147	13.9	145	4.9	8.2	106	11	13.5	1.2	21	1.2	39	89	114	20	100	36.33	NA
1	0	0	0	1	1	0	0	0	1	0	0	0	0	2	3	0	0	1	0	0	0	0	0	0	0	1	0	1	8.6	2.83	202	15.9	141	3.8	9	173	14	11.3	1	19	0.9	90	73.1	96	14	100	36.94	NA
0	1	0	0	1	1	0	0	0	0	0	1	0	0	2	1	0	0	1	0	0	0	0	0	0	0	1	0	1	6.5	3.53	226	12.6	137	4.4	8.4	168	12	12.6	1.1	30	1	57	87.35	87	23	100	35.28	NA
0	1	0	0	0	0	0	0	0	0	0	1	0	1	1	3	0	1	1	0	0	0	0	1	0	1	1	1	1	6.5	4.65	54	16.5	139	4.2	8.1	100	19	10.3	0.9	14	1.1	55	68	106	8	100	37	NA
0	0	0	0	1	0	0	0	0	0	1	0	0	0	1	1	0	1	1	0	0	0	0	0	0	0	0	0	0	9	3.61	173	12.8	140	4.4	8.6	78	8	12	1.1	16	0.9	80	48.4	86	17	98	37.11	14
0	1	0	1	0	0	0	0	0	0	0	0	0	1	1	3	0	1	1	0	1	0	0	1	1	0	1	0	1	8.4	4.14	117	12.8	140	2.8	8.3	119	18	15.9	1.5	14	1	55	95.4	110	25	84	37.5	9
0	1	0	0	1	0	0	0	0	0	0	0	0	0	1	2	0	0	1	0	0	1	0	0	0	1	0	1	0	10.8	3.85	237	12.2	138	4.2	8.9	121	12	12	1.1	24	0.8	73	89	93	16	90	37.33	14
0	1	0	0	0	0	0	0	0	0	0	1	0	0	2	3	0	1	1	0	0	0	0	0	0	0	0	0	0	18.2	3.7	143	13.4	136	4.3	8.7	158	12			14	0.7	61	72.9	71	17	96	37.17	14
0	1	1	0	0	0	0	1	1	0	1	1	0	1	1	2	0	1	1	0	0	0	0	0	0	0	0	0	0	7.2	3.49	148	13.7	143	3.4	9.1	119	15	16.5	1.5	25	1	91	65.5	79	15	94	36.67	14
0	0	0	0	0	0	0	0	0	0	0	0	0	1	1	3	0	0	1	0	0	0	0	0	0	0	0	0	0	11.4	4.47	203	13.1	143	4.3	9.4	105	15	11.5	1.1	10	0.8	25	66.7	77	14	100	38.28	12
0	1	1	0	0	0	0	0	1	0	0	1	0	1	1	3	0	1	1	0	0	0	0	0	0	0	1	0	1	15.3	3.65	123	13.5	140	5.2	8.5	137	19	10.8	1	44	1.5	91	65.95	69	15	100	36.39	NA
0	1	0	0	0	0	0	0	0	0	0	1	0	1	1	3	0	1	1	0	1	0	0	1	0	0	1	0	1	8.6	4.16	162	12.6	147	3.8	8.3	67	23	11.3	1	11	0.6	56	68.2	81	14	96	36.67	NA
0	0	0	0	0	0	0	0	0	0	0	1	0	0	1	3	0	0	1	0	0	0	0	0	0	0	0	0	0	14.1	4.14	245	13.6	138	4	9	125	15			13	1	32	71	83	14	98	37.22	14
0	1	1	0	0	0	1	1	0	0	0	0	0	0	1	1	0	0	0	0	1	0	0	0	0	0	1	0	1	6.6	3.93	175	13.8	138	4.4	9.3	108	12	12.2	1.1	19	0.8	70	105.2	99	10	98	36.61	NA
0	1	0	0	1	1	0	0	0	0	0	0	0	0	1	1	0	1	1	0	0	1	1	0	0	1	0	1	0	14.5	3.44	97	14.6	139	4.7	8.1	82	10	14.9	1.4	16	1	59	81.4	78	15	100	36.33	14
0	1	0	0	1	0	0	0	0	0	0	0	0	0	2	3	0	1	1	0	0	0	0	0	0	0	0	0	0	7.5	4.91	150	12.9	139	3.8	9.3	116	16	13	1.2	8	0.7	81	76	81	19	98	36.61	NA
0	1	1	0	1	0	0	0	0	1	0	0	0	0	1	3	0	1	1	0	0	0	0	0	0	0	0	0	0	7.6	4.31	139	13.5	141	3.4	8.6	109	13	15.2	1.3	10	0.7	51	108.2	103	13	92	36.72	NA
0	0	0	0	1	1	0	0	0	0	0	0	0	1	1	1	0	0	1	0	0	0	0	1	0	0	1	0	1	16.4	4.65	207	11.3	138	3.7	9.3	213	16	11.1	1	7	0.6	77	85.95	137	14	97	36.28	13
0	1	0	0	0	0	0	0	0	0	0	1	0	1	1	3	0	1	1	0	0	1	0	1	0	0	1	0	1	12.8	3.97	212	12.1	137	3.8	8.3	122	11	12.1	1.1	9	0.7	49	85.9	94	10	92	36.5	NA
0	0	1	0	0	1	0	0	1	0	1	1	0	1	1	1	0	1	1	0	0	1	0	1	0	0	1	0	1	12.5	3.51	191	14.2	137	5.2	8.3	283	14	15.8	1.5	36	1.7	66	101.5	88	17	100	37.67	NA
0	1	0	1	1	0	0	0	0	0	0	1	0	0	1	1	1	1	1	0	1	0	0	1	0	0	1	0	1	13.9	3.35	200	14.7	145	3.9	9.3	179	13	12.4	1	14	0.9	68	80	95	14	100	36.39	10
0	1	1	0	0	0	1	0	0	0	1	0	0	0	1	3	0	0	1	0	0	1	0	0	0	1	0	1	0	5.3	3.78	171	12.7	142	4.3	8.9	85	15	13.7	1.3	16	0.9	87	82.4	113	20	96	36.78	NA
0	0	0	0	1	0	0	0	0	0	0	0	0	0	2	3	0	0	1	0	0	0	0	0	0	0	0	0	0	4.5	3.83	194	12.8	138	4.5	9.2	111	8	12.5	1.2	36	1.1	87	84.1	82	17	98	36.61	14
0	1	0	0	1	0	0	0	0	0	1	1	0	1	2	3	0	1	1	0	0	0	0	0	0	0	1	0	1	17.9	2.97	151	13.5	136	3.5	7.7	136	17	11.7	1.1	9	1.2	41	88	76	19	98	36.61	NA
1	1	0	1	0	0	0	0	0	0	1	1	1	1	2	1	0	0	1	0	0	0	1	1	1	0	1	0	1	18.1	2.27	167		146	2.6	7.3	124	17	26.6	2.4	5	0.4	58	57.2	103	18	100	36.39	9
0	1	0	0	0	0	0	0	1	0	0	0	0	1	2	3	0	1	1	0	0	0	1	1	0	0	1	0	1	10.2	2.89	153	13.1	140	4.2	9	135	13	12.3	1.1	31	1.5	82	61.6	106	24	100	37.33	9
0	1	0	0	1	0	0	0	0	0	0	0	0	1	1	3	0	1	1	0	0	0	0	0	0	0	0	0	0	6.8	4.52	157	15.6	143	4.1	9.2	106	17	13.3	1.2	17	1	85	95	93	23	97	36.67	13
0	1	0	0	1	0	0	0	0	0	0	0	0	0	2	3	0	0	1	0	0	0	0	0	0	0	1	0	1	5.8	3.49	287	14.6	144	4	8.8	118	15	12	1.1	7	0.4	47	94.5	70	19	98	37.22	NA
0	1	1	0	0	0	0	0	0	0	0	0	0	0	1	1	0	0	0	0	0	0	0	0	0	0	0	0	0	9.3	3.56	127	12.5	136	3.9	8.7	98	12	12.2	1.1	24	1.6	98	59	93	10	94	36.83	13
1	1	0	0	1	0	0	1	0	0	0	1	0	0	2	1	0	1	1	0	1	0	1	0	0	1	1	1	1	11.8	2.83	274	24.8	140	3.9	9.4	168	10	13.4	1.1	74	2.1	60	81.55	130	22	96	35.5	3
0	1	0	0	1	0	0	0	0	0	1	1	0	1	1	1	1	1	1	0	0	0	1	0	0	0	0	0	0	15.1	3.55	138	13.6	136	4.4	7.1	179	11	15.2	1.4	19	1	74	106.5	69	20	100	37.56	NA
0	1	0	0	0	0	0	0	0	0	1	1	0	0	1	3	1	1	1	0	0	0	0	0	0	0	0	0	0	3.9	2.7	124	12.5	140	3.9	6.6	137	11	19.1	1.8	8	0.9	30	66.5	72	22	100	34.61	NA
0	0	0	0	0	0	0	0	0	0	0	0	0	0	2	1	0	0	1	0	0	0	0	0	0	0	1	0	1	21.5	2.23	159	13.6	138	3.6	7.5	111	17	11.4	1.1	6	0.5	31	72.2	83	32	100	36.72	NA
0	1	0	0	1	0	0	0	0	0	0	1	0	1	1	1	1	1	1	1	1	0	0	0	0	0	1	0	1	15.7	4.64	278	13.7	131	4.7	8.6	99	16	10	0.9	15	0.9	45	108.7	110	22	100	37.11	NA
1	1	1	0	1	0	0	0	0	0	0	1	1	0	1	3	0	1	1	1	1	1	1	1	0	0	1	0	1	22.8	4.02	271	16.5	137	4.2	7.3	216	14	15	1.3	32	1.4	69	67	68	14	100	36.33	NA
0	0	0	0	0	0	0	0	0	0	0	0	0	0	1	3	0	0	1	0	0	0	0	0	0	0	0	0	0	8.7	4.4	173	12	135	3.8	8.8	99	10	11.1	1	8	0.8	22	65.5	78	17	100	37.33	13
0	1	1	0	1	0	0	0	0	0	1	1	0	1	1	3	0	1	1	0	1	0	1	0	1	0	1	0	1	6.6	3.72	181	13.2	143	4.5	8.7	87	18	13.3	1.2	11	0.7	86	77.8	96	21	100	36.61	NA
0	0	0	0	0	0	0	0	0	0	0	0	0	0	1	3	0	0	1	0	0	0	0	0	0	0	0	0	0	8.7	4.3	180	12.4	137	4.2	8.7	80	17	13.4	1.2	12	0.9	23	89	70	12	95	36.72	14
0	1	0	0	0	0	0	0	0	0	0	0	0	0	1	1	0	0	1	0	0	0	0	0	0	0	1	0	1	5.4	3.55	163	14.3	141	4.6	8.2	111	11	14.6	1.3	16	0.8	67	75	91	13	99	36.78	13
0	1	0	0	1	0	0	0	0	1	0	0	0	0	2	1	0	0	1	0	1	0	0	0	0	1	0	1	0	18.3	3.19	267	15.4	144	4	8.7	145	19			27	1.2	76	124.2	98	22	98	35.89	13
0	1	0	0	0	0	0	0	0	0	1	1	0	1	1	3	0	0	1	0	1	0	0	1	0	0	1	0	1	14.3	4.57	184	13.2	144	4.3	8.7	111	18	12.5	1.2	12	1.1	23	103.2	66	24	100	37.56	NA
0	0	0	0	1	0	0	0	0	0	0	0	0	0	2	3	0	1	0	0	0	0	0	0	0	0	1	0	1	7.1	3.3	169	13.5	119	3.2	8.9	112	10			11	0.9	82	63.5	83	22	93	35.78	NA
0	0	0	0	0	0	0	0	0	0	0	1	0	0	1	1	0	1	1	0	0	0	0	0	0	0	0	0	0	10	3.93	200	13	140	4	8.4	185	11	14.6	1.3	17	0.7	72	80	85	18	96	35.72	14
0	1	0	0	1	0	0	0	0	1	0	1	0	0	1	3	0	0	1	0	1	0	0	0	0	0	1	0	1	8.1	4.33	167	12.8	140	4.8	9.3	84	12	13.1	1.1	19	1	78	72.5	84	15	100	37.28	14
0	1	1	0	0	1	1	0	0	0	0	0	0	0	1	3	0	1	1	0	0	0	0	1	0	0	1	0	1	10.9	4.04	60	15.7	135	4.2	8.9	249	17			18	1.4	69	65.4	84	32	97	37.11	13
0	1	0	0	0	0	0	0	0	0	0	0	0	0	1	2	0	0	1	0	0	0	0	0	0	0	1	0	1	8.3	3.93	143	12.1	140	4.1	7.4	110	16	11	1	10	0.7	43	100.4	76	19	100	36.94	NA
0	1	0	0	1	1	0	0	0	0	0	0	0	0	1	3	0	1	1	0	0	1	0	1	0	0	0	0	0	9.4	3.06	189	13.4	138	4.8	7.9	114	16	15	1.4	10	0.9	79	83.35	88	16	97	36.78	NA
0	1	0	0	0	0	0	0	0	0	0	0	0	0	1	3	0	0	1	0	0	0	0	0	0	0	0	0	0	18.7	4.26	187	12.4	137	4.2	8.2	114	10	14.2	1.3	15	1	21	77	66	20	100	36.83	NA
0	0	0	0	0	0	0	0	0	0	1	0	0	0	1	3	0	0	1	0	0	0	0	0	0	0	1	0	1	11.6	4.35	185	12.2	136	3.7	9.2	83	12	12.4	1	12	1	22	76.7	81	22	100	38.28	NA
0	1	0	0	0	1	0	1	1	1	0	0	0	0	1	3	0	0	1	0	0	0	0	0	0	0	1	0	1	6.2	3.3	139	14.5	138	4.6	8.1	151	13	13.2	1.2	32	2	60	118	72	16	96	37	NA
0	0	0	0	0	0	0	0	0	0	1	1	0	0	1	3	1	1	1	0	1	1	0	0	0	0	1	0	1	17.3	4.07	295	13.4	141	4.1	8.1	112	13	15.8	1.4	11	1.3	20	74.1	74	25	96	36.83	NA
0	1	1	0	0	1	1	0	1	0	0	0	1	1	2	3	0	1	1	0	0	0	0	0	0	0	0	0	0	11.9	3.11	229	21	138	3.5	8.5	178	25	12	1.1	23	4.2	75	45.4	84	22	99	37	NA
0	0	0	0	0	0	0	0	0	0	0	0	0	0	1	3	0	0	1	0	0	0	0	0	0	0	0	0	0	9.6	4.66	232	13.5	136	3.9	9	113	13	12.8	1.1	14	0.8	28	60	92	16	100	37.56	NA
0	1	0	0	1	0	0	0	0	0	0	1	0	0	2	3	0	1	1	0	0	0	0	0	0	0	1	0	1	26.6	3.91	266	13.6	135	3.3	8.5	194	14	11.1	1	8	0.6	29	52	100	12	100	36.33	13
0	0	1	0	0	1	0	0	1	0	0	0	0	1	1	1	0	0	0	0	0	1	1	0	0	0	0	0	0	7.3	3.96	188	14.7	140	3.9	8.8	173	20	13.1	1.2	20	1.2	68	75	91	16	99	37.22	13
0	1	0	0	1	1	0	0	0	1	0	0	0	1	1	3	0	1	1	0	0	0	0	1	0	0	1	0	1	10	4.12	332	15.3	145	4.1	9.5	160	21	12.7	1.2	17	0.8	57	65	99	12	96	37.06	13
0	1	0	0	1	0	0	1	0	0	0	1	0	0	1	1	0	0	1	0	0	0	0	0	0	0	1	0	1	6.7	3.47	161	13.6	141	4.5	8.2	109	13	12.7	1.1	16	1.1	80	100	113	17	100	38.39	8
1	1	0	0	1	0	0	0	0	0	0	1	0	1	2	3	0	1	1	0	0	0	1	1	0	0	1	0	1	15.3	2.5	115	15.5	130	3.2	8.1	100	21			14	0.5	51	58.3	68	20	100	38.56	NA
0	1	0	0	0	0	0	0	1	0	0	1	0	1	2	3	0	1	1	0	0	0	0	0	0	0	0	0	0	6.8	3.52	287	15.2	137	3.9	8.9	120	12	12.4	1.1	25	1.1	92	40.9	58	18	100	37.06	7
0	1	0	0	0	0	0	0	0	0	0	1	0	0	1	1	0	1	1	0	0	0	0	1	0	0	1	0	1	6.3	3.16	140	12.8	135	5.1	7	161	14	13.6	1.3	16	0.8	59	81.86666667	87	15	100	37.06	NA
0	0	0	0	0	0	0	0	0	0	0	0	0	0	1	1	0	1	1	0	0	0	0	0	0	0	0	0	0	8	3.72	96	12.6	140	3.9	9	94	11	12.9	1.2	21	0.9	78	83.5	83		99	36.17	14
0	0	0	0	1	0	0	0	0	0	0	0	0	0	2	1	0	0	1	0	0	0	0	0	0	0	0	0	0	7.9	3.62	301	12.8	146	4.1	8.6	99	13	11.6	1.1	18	0.7	77	56.8	95	13	96	36.61	NA
0	1	0	0	1	0	0	0	0	0	0	0	0	1	1	3	0	0	1	0	1	0	0	1	0	0	1	0	1	10.5	2.93	140	12.6	139	4	7.2	119	10	12.6	1.2	7	0.6	52	100.7	81	23	100	37.33	NA
0	1	0	0	1	1	0	0	0	0	1	0	0	0	1	3	0	1	1	0	0	0	1	1	0	0	0	0	0	13	2.74	129	16.2	149	3.2	8.2	192	10	16.4	1.5	24	1	67	88.8	93	20	94	37.78	10
0	0	0	0	1	0	0	0	0	0	0	0	0	0	2	3	0	0	1	0	1	0	0	1	0	0	1	0	1	8.4	3.75	180	14.3	151	4.5	8.1	88	13	12	1	18	0.8	75	61.2	80	20	99	36.11	14
0	1	0	0	0	0	0	0	0	0	0	1	0	0	1	1	0	1	1	0	0	0	0	1	0	0	1	0	1	5.2	3.28	168	14.8	137	4.4	8.6	109	12	10.5	1	7	0.6	55	72.3	114	16	93	37.78	11
0	0	0	0	0	0	0	0	0	0	0	1	0	0	1	1	1	1	1	0	1	0	1	0	0	0	1	0	1	9.6	3.2	165	13.1	141	3.6	10.7	176	14	13.9	1.2	17	0.9	62	86.2	68	13	100	35.33	NA
0	1	0	0	0	1	0	0	1	0	0	1	0	1	2	3	0	1	0	0	1	0	1	0	0	0	0	0	0	13.3	3.08	112	15.2	138	4.1	7.9	174	12	12.7	1.2	31	2.1	72	86.9	98	25	99	36.56	13
0	0	0	0	1	0	0	0	0	0	0	0	0	0	1	1	0	1	1	0	0	0	0	0	0	0	0	0	0	12.1	3.99	176	15.3	128	8.8	8.5	130	18	15.8	1.4	15	1	69	102.6	84	16	98	36	13
1	1	1	0	0	0	1	0	0	0	0	1	1	1	2	3	0	1	1	0	0	0	1	0	0	0	1	0	1	19.1	3.37	193	14.8	139	4.8	8.3	179	18	13	1.2	45	3.9	78	96	67	18	100	34.11	8
1	1	0	0	1	0	0	0	0	1	0	0	0	0	2	3	0	1	1	0	0	0	0	0	0	0	1	0	1	11.9	3.47	251	16.1	143	3.5	8.4	94	13	21.7	2.1	20	1	79	50	112	21	100	36.83	9
0	1	0	0	0	0	0	0	0	0	0	0	0	1	1	3	1	0	1	0	0	0	0	1	0	0	1	0	1	3.8	2.49	76	11.6	122	5.6	7.2	82	22	23.1	2.1	6	0.6	38	91.4	84	13	100	36.56	NA
1	1	1	0	0	1	0	0	0	0	0	1	1	1	1	3	0	1	1	0	0	0	1	0	0	0	0	0	0	20.1	3.55	154	15.9	138	4.4	9.3	293	14	13.6	1.2	24	1.1	92	70.3	70	16	100	37.22	NA
0	0	0	0	1	0	0	0	0	1	0	0	0	0	2	2	0	0	0	0	0	0	0	0	0	0	0	0	0	10.4	4.78	228	14	137	3.9	9.1	258	16	13.1	1.2	23	0.9	77	60.8	76	18	93	36.56	14
0	0	0	0	0	0	0	0	0	0	0	1	0	0	1	3	0	0	1	0	0	0	0	1	0	0	1	0	1	10.5	4.09	161	13	136	4.2	7.3	110	12	12.9	1.2	5	0.6	44	88.4	88	20	98	37.11	13
0	0	0	0	0	0	0	0	0	0	0	0	0	0	2	3	0	0	1	0	0	0	0	0	0	0	1	0	1	28.9	3.24	348	14.5	136	4.5	6.8	227	15	11.9	1.1	12	0.7	24	70	131	17	98	36.61	14
0	1	0	0	1	0	0	0	0	0	1	1	0	1	2	3	0	1	1	0	0	0	1	0	0	0	1	0	1	5.6	3.12	343	12.4	134	4.2	9.6	100	16	12.6	1.2	14	0.8	91	58.3	95	17	98	37	NA
1	1	0	0	0	0	0	0	0	0	0	0	0	0	2	1	0	0	1	0	0	0	0	0	0	0	1	0	1	16.6	5.15	433	14.1	136	3.4	9.3	209	22	12.1	1	8	0.9	71	75.5	102	23	99	36.89	NA
0	1	0	0	0	0	0	0	0	0	0	1	0	1	1	3	0	1	1	0	0	0	0	0	0	0	1	0	1	8.3	3.12	198	13.2	141	4.3	8.4	77	10	12.5	1.2	8	0.9	23	62.6	88	16	96	36.89	NA
0	1	0	0	0	1	1	0	1	0	0	1	0	0	2	3	0	1	1	0	0	1	1	0	0	0	0	0	0	14.6	2.72	297	15.7	140	4.6	9.3	229	15	12.4	1.1	63	2.3	86	82.1	105	17	100	36.89	9
0	1	0	0	0	0	0	0	0	0	0	1	0	1	2	3	0	0	1	0	0	0	0	1	0	0	1	0	1	6.2	4.07	378	18.3	140	3.9	8.6	117	17	13.9	1.3	11	0.9	33	85	103	16	100	37.06	NA
0	1	0	0	1	1	0	0	0	0	0	0	0	1	1	1	0	1	0	0	0	0	0	0	0	0	0	0	0	10.2	4.49	145	12.4	140	3.9	9.1	239	15	13.3	1.2	15	1	73	71	103	11	96	37.22	13
0	1	0	0	1	0	0	1	0	0	0	1	1	1	1	3	0	1	1	0	0	1	0	1	0	0	1	0	1	12.9	4.63	239	13.5	149	3.1	8.3	266	19	11.9	1.1	26	1.4	84	80.4	83	16	100	38.44	14
0	0	0	0	0	0	0	0	0	0	0	0	0	1	1	3	0	0	1	0	0	0	0	1	0	0	1	0	1	11.7	5.03	247	12.7	139	3.9	8.2	120	15	11.8	1.1	10	0.8	24	74.1	81	17	99	36.89	11
0	0	0	0	1	0	0	0	0	0	0	0	0	0	2	3	0	1	1	0	0	0	0	0	0	0	0	0	0	3.7	2.88	109	16.5	139	4	8.8	74	9	10.5	1	15	0.6	91	55.96666667	120	12	100		9
0	0	0	0	1	0	0	0	0	0	0	0	0	0	1	1	0	0	0	0	0	0	0	0	0	0	0	0	0	9.9	3.76	206	12.7	142	4.3	9.4	85	16	12	1.1	13	1	67	96.3	109	22	100	36.89	14
0	0	0	1	0	0	0	0	0	0	0	1	0	1	1	3	0	1	1	0	0	0	0	1	0	1	1	1	1	6.1	3.4	142	12.6	137	3.5	7.7	100	17	12.7	1.2	3	0.4	44	110	91	16	98	36.67	13
0	1	0	0	1	0	0	0	0	0	0	1	0	1	1	1	1	1	1	0	0	1	0	0	0	0	1	0	1	15.1	3.36	275	12.6	125	4.2	8.5	118	14	12.9	1.2	13	0.6	72	72.55	87	16	85	37.11	13
0	1	0	0	0	0	0	0	0	0	0	0	0	0	1	1	0	0	1	0	0	0	0	0	0	0	0	0	0	11.6	4.03	91	13.3	140	4.4	9.2	134	13	13.4	1.2	17	1.1	70	65.7	86	13	94	36.67	13
0	0	0	0	0	0	0	0	0	0	0	1	0	1	1	3	0	1	1	0	1	0	0	1	0	0	1	0	1	8.5	4.36	101	13.5	130	3.5	9.4	117	19	10.9	1	8	0.7	34	51.7	71	16	100	38.94	6
0	1	0	0	0	0	0	0	0	0	1	1	1	1	2	3	1	1	1	0	1	1	1	0	0	0	1	0	1	13.8	2.41	49	14.2	145	5.2	9.1	178	8	16	1.5	9	0.7	29	58	71	21	100	36.61	3
0	1	0	0	0	0	0	1	0	0	0	0	0	0	1	1	0	0	1	0	0	0	0	0	0	0	0	0	0	4.7	4.08	441	18.3	138	4.8	8.7	113	13	13.6	1.2	14	0.7	75	84	93	16	99	37.44	14
0	1	0	0	0	0	0	0	0	0	0	0	0	0	1	1	0	1	0	0	0	0	1	0	0	0	0	0	0	5.1	3.62	188	17.3	141	3.5	7.3	101	14	16	1.4	11	0.6	82	101	70	18	95	37.17	13
0	0	1	0	1	1	0	0	0	0	0	0	0	0	1	1	0	1	1	0	1	1	1	0	0	0	1	0	1	10.8	4.19	128	14.5	135	4.2		129	13	15.6	1.4	12	0.7	67	103.25	68	18	98	36.5	NA
0	1	0	0	0	0	0	0	0	0	0	0	0	0	1	1	0	1	1	0	0	0	0	0	0	0	0	0	0	12	4.08	271	12.9	136	3.9	8.9	79	12	11	1	13	1.4	46	112	95	12	95	36.89	14
0	0	0	0	0	0	0	0	0	0	1	0	0	0	2	3	0	0	1	0	0	0	0	1	0	0	1	0	1	12.8	2.65	139	13.7	142	3.9	7.5	80	13	14.5	1.3	17	0.6	33	38	57	20	100	37.39	NA
0	1	0	0	0	1	1	1	1	0	0	0	0	0	1	1	0	1	1	0	0	0	0	0	0	0	0	0	0	9.7	3.23	154	17.2	138	4.3	8.4	191	12	14.8	1.4	33	1.3	76	115.9	87	12	96	36.5	NA
0	1	0	0	1	0	0	0	0	0	0	0	0	1	2	3	0	1	1	0	1	1	0	1	0	0	1	0	1	7.5	3.43	166	13.2	133	4.1	8.5	128	9	12.5	1.2	15	0.6	77	74	73	17	96	35.56	14
0	1	0	0	0	0	0	0	0	0	0	0	0	0	1	3	0	1	1	0	0	0	0	1	0	0	1	0	1	8.9	3.69	190	13.8	138	3.3	7.6	99	21	12.8	1.1	6	0.6	64	64.3	117	18	95	37.44	13
0	0	0	1	0	0	0	0	0	0	0	0	1	0	2	3	0	0	1	0	0	0	0	1	0	0	1	0	1	8.8	3.79	153	12.9	141	3.4	9	68	19	12.7	1.1	7	0.4	61	65	90	18	97	37.22	14
0	0	0	1	1	0	0	0	0	0	0	1	0	0	1	3	0	1	0	0	0	0	1	0	0	0	1	0	1	11.2	5.25	309	13.9	130	3.8	8.8	106	11	21.4	2	9	0.6	53	108	114	15	92	36.28	13
0	0	0	0	1	0	0	0	0	0	0	0	0	0	2	3	0	0	0	0	0	0	0	0	0	0	0	0	0	6	3.73	138	12.5	136	3.7	8.1	88	13	12.3	1.1	17	0.8	91	59.5	85	17	92	36.89	13
0	1	1	0	0	0	1	0	1	1	0	1	0	0	1	3	0	0	0	0	0	0	0	0	0	0	0	0	0	6.4	3.36	149	20.5	143	3.7	8.2	117	13	13.5	1.2	27	1.3	91	108	70	17	96	36.61	13
0	1	0	0	0	0	0	0	0	0	0	0	0	0	1	3	0	0	1	0	0	0	0	1	0	0	1	0	1	7.2	4.33	365	13.8	142	3.7	9.2	98	12			7	0.7	24	63	67	18	98	36.89	9
0	1	0	0	0	0	1	1	0	1	1	1	0	0	1	1	0	1	1	0	1	1	1	0	1	0	0	0	0	13.9	4.36	146	13.2	142	4.3	8.5	98	9	12.4	1.1	29	1	86	79.4	108	21	95	36.33	14
0	1	0	0	0	0	0	0	0	0	0	0	0	0	1	3	0	0	1	0	0	0	0	0	0	0	1	0	1	11.6	4.37	267	12.7	138	3.9	9.4	89	13	14.4	1.3	11	0.9	21	101.2	82	16	100	37.22	6
0	0	0	0	0	0	0	0	0	0	1	1	0	1	1	3	0	1	1	0	0	0	1	1	0	0	1	0	1	9.4	2.37	144	12.8	136	3.6	8.9	130	22	12.3	1.1	9	0.7	55	62.8	72	22	100	36.89	NA
0	0	0	0	0	0	1	1	0	0	1	0	0	0	2	1	0	0	0	0	0	0	1	0	0	0	0	0	0	7.2	4.83	296	16.4	138	3.8	8.4	82	13			4	0.5	91	47.8	91	21	94	36.39	14
0	0	0	0	0	0	0	0	0	0	0	1	0	1	1	3	1	0	1	0	0	0	0	0	0	0	1	0	1	16.2	4.4	219	13.1	143	4.4	8.8	122	19	11.5	1.1	16	1	25	74	53	21	100	37.44	NA
0	1	0	1	0	0	1	0	0	0	1	1	0	0	1	3	0	1	1	0	1	0	1	1	0	0	1	0	1	4.8	3.17	403	16.4	135	4.3	8.8	106	14	15.2	1.3	17	0.8	62	91	89	15	99	37.44	12
0	1	0	0	0	0	0	0	0	0	0	1	0	1	1	3	0	0	1	0	0	0	0	0	0	0	0	0	0	15	3.39	289	12.9	140	3.8	7.7	134	12	14	1.3	13	1.2	28	78.2	94	28	100	36.78	11
0	1	0	1	0	0	0	0	0	0	1	0	0	1	2	3	0	1	1	0	0	0	0	0	0	0	0	0	0	7.9	3.4	233	14.6	134	3.6	8.7	122	7	12.6	1.2	13	0.6	52	90.25	81	18	97	36.56	11
0	0	0	0	0	0	0	0	0	0	0	1	0	1	1	3	0	0	1	0	0	0	0	1	0	0	0	0	0	11.6	3.75	125	12.2	147	3.8	8.1	81	11	13.6	1.3	7	0.7	31	57.65	66	20	100	37.83	12
0	1	0	0	0	0	0	0	0	0	0	0	0	0	1	3	0	0	1	0	0	0	0	0	0	0	0	0	0	11.7	4.35	252	13.3	141	4.2	9.2	80	16	12.7	1.1	17	0.8	22	70	88	23	96	37.5	NA
1	1	1	0	0	0	1	0	0	1	1	1	1	0	2	3	0	1	1	0	1	1	1	0	0	0	1	0	1	11	3.37	210	16.2	138	4.7	12	431	24	14.7	1.3	63	2.3	80	67.25	74	21	89	36.17	12
0	1	0	0	0	0	0	0	0	0	0	0	0	0	1	3	0	0	1	0	0	0	0	0	0	0	1	0	1	7.5	4.35	300	12	129	3.6	8	74	5	12.4	1.1	6	0.8	37	77	72	16	100	37.17	NA
0	1	0	0	0	0	0	1	0	0	0	1	1	1	1	1	0	0	1	0	0	0	0	0	0	0	0	0	0	10.3	3.63	145	14.1	143	4.2	8	148	13	12.6	1.2	9	0.7	89	81.66666667	92	15	100	36.39	13
0	0	0	0	1	0	0	0	0	0	0	0	0	0	2	3	0	0	1	0	0	0	0	0	0	0	0	0	0	11.7	3.87	260	14	142	4	8.1	161	15	12.1	1	9	0.9	55	57	94	13	100	37.11	14
0	1	0	1	0	0	0	0	0	0	1	0	1	1	2	3	0	0	1	0	0	0	1	1	0	0	1	0	1	12.9	3.87	240	13.4	135	4.6	7.9	91	11			7	0.5	24	102.1	101	24	100	36.89	NA
1	1	0	0	0	1	0	0	1	0	0	1	1	1	2	1	0	1	1	0	1	0	1	0	0	0	1	0	1	8.5	2.8	80	20.2	137	3.9	8.2	219	12	13	1.2	32	0.9	63	86	100	19	98	36.67	13
0	0	0	0	0	0	0	0	0	0	0	1	0	0	1	1	0	1	1	0	0	0	0	0	0	0	1	0	1	11.2	3.93	199	13.1	135	4.5	8.5	116	12	12.6	1.1	13	0.8	62	69	54	14	100	36.06	8
0	1	0	0	1	0	0	0	0	0	0	1	0	1	2	2	1	1	1	0	0	1	1	0	0	0	1	0	1	11.9	2.81	310	15.1	130	2.9	8.1	154	13	13.5	1.2	16	0.9	91	49.8	123	11	100	36.78	NA
0	0	0	0	0	0	0	0	0	0	0	0	0	0	1	3	0	0	1	0	0	0	0	1	0	0	1	0	1	18.5	3.71	342	14.9	139	4.2	8	99	11	13.5	1.2	15	1	45	80	83	12	100	37.22	NA
0	0	0	0	0	0	0	0	0	0	0	0	0	0	1	3	0	0	1	0	0	0	0	0	0	0	0	0	0	17.6	4.49	172	13.4	138	4.5	9.1	104	10	13.4	1.2	7	0.7	33	90.33333333	89	18	87	36.78	10
1	1	1	0	0	1	0	1	0	0	0	1	0	1	1	3	0	0	1	0	0	0	0	0	0	0	1	0	1	10.7	3.02	104	15.5	131	3	8.7	192	16	22.2	2.1	32	1.2	77	111.7	69	9	99	36.94	NA
0	0	0	0	1	0	0	0	0	0	0	0	0	0	2	3	0	1	0	0	0	1	0	0	0	0	0	0	0	6.8	3.23	259	13.7	145	3.1	9.2	87	16	12.1	1.1	14	0.4	87	50.9	90	19	94	36.94	13
0	1	0	0	0	0	0	0	0	0	0	0	0	1	2	3	0	0	1	0	0	0	0	0	0	0	1	0	1	11.9	3.7	242	13.3	131	4.2	7.8	112	13	10.3	0.9	18	0.6	62	65.9	99	16	100	36.72	NA
0	1	0	0	0	0	0	0	0	0	1	1	0	1	1	3	1	0	1	0	1	1	0	0	0	0	1	0	1	17.5	4.04	158	13	137	4.2	8.5	144	13	12.3	1.1	17	0.8	21	101.6	59	24	98	36.78	NA
0	1	1	0	1	0	1	0	0	0	0	1	0	0	2	1	0	1	1	0	0	0	1	0	0	0	0	0	0	12.2	3.27	166	14.2	133	2.3	9.1	214	16	11.9	1.1	9	0.7	87	55	90	17	100	36.39	13
0	1	0	0	1	0	0	0	0	0	1	1	0	1	1	1	1	1	1	0	0	0	0	1	1	0	0	0	0	16	2.51	307	15	136	3.8	8.3	157	16	14.7	1.4	12	1	67	62	92	21	100	35.61	5
0	0	1	0	0	1	1	0	0	1	0	0	0	0	2	3	0	1	1	0	0	0	1	0	0	0	1	0	1	14	3.91	160	13.4	140	4.3	8.5	186	13	12.8	1.2	19	0.8	90	64.6	72	20	93	36.72	13
0	1	1	0	1	1	0	0	0	1	0	0	0	1	2	3	0	1	1	0	0	0	1	0	0	0	1	0	1	14.7	3.14	253	13.6	143	3.9	7.9	199	12	12.4	1.1	20	0.8	78	72.4	76	18	96	37.67	NA
0	1	0	0	1	0	0	0	0	0	0	0	0	1	1	3	0	1	1	0	0	0	0	0	0	0	0	0	0	7.2	3.38	176	15.1	144	4.4	8.7	97	9	12.5	1.2	12	0.9	73	72.05	102	21	95	37.39	14
0	0	0	0	1	1	0	0	0	0	0	0	0	0	1	1	0	1	1	0	0	0	0	0	0	0	0	0	0	9.9	4.23	150	11.8	139	3.6	8.4	141	14	13.2	1.2	14	0.7	60	73.2	73	19	95	37.33	14
0	1	0	0	1	0	0	0	0	0	0	0	0	1	1	1	0	1	1	0	0	1	0	1	0	1	1	1	1	8.7	3.01	102	13.8	133	5.3	7.8	139	15	12.1	1.1	19	1	63	86.4	86	18	90	36.78	14
0	1	0	0	1	0	0	0	0	0	0	0	0	1	1	3	0	1	1	0	0	0	0	1	0	0	1	0	1	6.9	3.69	168	13.8	142	2.9	8.2	101	12	11	1	12	0.6	60	62	93	30	100	37.06	NA
0	0	0	0	1	0	0	0	0	0	0	1	1	1	1	3	0	1	1	0	0	0	0	0	1	0	1	0	1	14.8	4.04	163	16.6	167	4.3	10	147	24			19	1.5	70	89.9	70	18	99	37.06	13
0	1	0	0	0	0	0	0	0	0	0	0	0	0	1	3	0	1	1	0	0	0	1	0	0	1	0	1	0	11.1	4.73	297	13.7	135	3.4	8.5	116	13	13.8	1.2	17	1	78	75	77	15	94	36.56	14
0	0	0	0	1	0	0	0	0	0	0	0	0	0	1	3	0	0	1	0	0	0	0	1	0	0	1	0	1	2.8	2.8	54	15.9	139	3.6	6.9	110	8	17.3	1.6	6	0.5	51	77.4	94	14	100	36.44	11
0	0	0	0	1	0	0	0	0	0	0	0	0	0	1	1	0	0	1	0	0	0	0	1	0	0	0	0	0	19.4	5.15	314	11.9	144	4	9.3	111	16			8	1	32	118.45	86	16	96	37.5	14
0	1	0	1	0	0	0	0	0	0	0	0	0	0	1	3	0	0	1	0	1	0	1	0	0	0	1	0	1	12	4.42	157	14.3	138	4.2	8.8	81	18	11.6	1.1	13	1	32	97.4	102	16	95	36.89	NA
0	1	0	0	1	0	0	0	0	0	0	0	0	1	2	1	0	1	1	0	0	0	0	0	0	0	0	0	0	7.2	3.12	196	12.8	140	3.5	8.4	111	10	12.3	1.1	8	0.5	56	85	97	17	99	37.22	11
1	1	0	1	1	0	0	0	0	1	0	0	0	0	1	3	0	0	1	0	0	0	0	0	0	0	1	0	1			254											76	82	82	16	100	36.56	NA
0	0	0	1	0	0	0	0	0	0	0	0	0	0	1	1	0	0	0	0	0	0	0	0	0	0	0	0	0	10.1	4.22	177	12.6	140	3.4	8.6	108	10	12.6	1.2	14	0.7	61	68	82	15	99	38.22	10
0	0	0	0	1	0	0	0	0	0	0	0	0	1	1	3	0	1	1	0	0	1	0	0	0	0	1	0	1	10.2	3.03	178	13.7	141	4.2	8	187	11	12.5	1.2	9	0.8	30	93.5	47	16	100	37.22	NA
0	1	0	0	1	1	0	0	0	0	0	0	0	0	1	2	0	1	1	0	1	0	0	1	0	1	1	1	1	18.4	4.64	359	14.2	137	4.3	9.4	236	18	10.5	1	16	1.3	68	96	105	21	93	36.61	NA
0	0	0	0	1	0	0	0	0	0	1	1	0	0	1	1	0	1	1	0	0	0	0	1	0	0	1	0	1	14.3	3.58	175	13	133	3.1	8.2	145	19	14.1	1.2	23	0.8	83	81.5	67	28	99	36.89	14
0	0	0	0	0	0	0	0	0	0	0	0	0	0	1	1	0	0	1	0	0	0	0	0	0	0	0	0	0	10.3	4.09	160	12.3	141	4.1	8.6	106	13	11.4	1.1	11	0.8	67	79.3	107	15	97	37.61	NA
0	0	1	0	1	1	0	1	0	0	0	0	0	0	2	1	0	0	0	0	0	0	0	0	0	0	0	0	0	13.5	4.34	149	12.6	136	4.3	8.8	278	14	11.1	1	13	0.7	88	55.5	105	18	96	36.83	14
0	1	0	0	0	0	0	1	0	0	1	1	1	1	1	1	0	1	1	0	0	1	1	1	0	0	1	0	1	10.1	3.16	104	16.1	139	4.4	7.2	104	13	16.1	1.5	31	0.8	70	113	84	11	100	36.5	13
0	1	0	0	0	0	0	0	0	0	1	1	0	0	1	3	0	1	1	0	0	0	0	0	0	0	1	0	1	9.9	4.61	232	13.9	142	3.6	9.2	95	15	11.9	1.1	18	1.2	24	80	87	18	100	39.44	NA
0	1	0	0	0	0	0	0	0	0	0	1	0	1	2	1	1	1	1	0	1	0	1	0	0	0	1	0	1	24.5	4.73	332	12.5	146	3	9.1	169	22	10.7	1	13	0.8	55	76.6	90	20	100	37.22	NA
0	1	0	0	1	1	0	0	0	0	0	1	1	1	2	3	0	1	1	0	0	1	0	0	0	0	0	0	0	14.8	3.81	254	12.4	134	4.2	8.1	247	17	10.9	1	20	0.6	81	80	84	20	100	38	10
0	0	0	0	0	0	0	0	1	0	0	0	0	0	1	3	0	1	1	0	0	0	0	0	0	0	0	0	0	13.8	3.84	194	12.2	136	3.5	9.7	160	19	10.7	1	31	1.7	68	72.8	88	43	99	36.72	14
0	1	0	0	0	0	0	0	0	0	0	1	0	1	1	3	0	1	1	0	0	0	1	0	0	0	0	0	0	12.4	4.48	192	12.8	139	3.7	8.4	127	11	11.9	1.1	10	0.8	56	64.5	91	20	100	36.94	7
0	0	1	0	1	0	0	0	0	0	1	0	0	0	1	1	0	1	0	0	0	1	0	0	0	0	0	0	0	6.9	3.63	233	12.9	132	4	8.2	130	13			17	0.5	83	68	99	19	97	36.83	NA
0	0	0	0	0	0	0	0	0	0	0	1	0	1	2	3	0	1	0	0	0	0	0	0	0	0	0	0	0	10.1	4.01	188	12.9	142	4.5	11.5	113	15	12.2	1.1	11	0.5	86	69.5	112	17	98	36.67	11
0	1	0	0	1	0	0	0	0	0	0	0	0	0	1	1	0	0	1	0	0	0	0	0	0	0	0	0	0	14.2	3.81	150	13	141	3.7	8.8	90	10	13	1.2	19	1	75	84.2	111	16	97	36.67	14
0	1	1	0	0	0	1	0	0	0	1	1	0	0	1	3	0	1	1	0	0	0	1	0	0	0	1	0	1	10.4	4.08	179	13.7	138	4.1	8.2	115	16	14	1.2	29	1.2	84	71.9	68	14	96	35.06	14
0	0	0	0	1	0	0	0	0	0	1	0	0	0	2	3	0	1	1	0	0	0	0	0	0	0	0	0	0	12.7	3.99	199	13.4	137	4.2	8.5	186	15	12.5	1.1	15	0.7	80	63.2	88	19	100	37.67	NA
1	1	0	0	0	0	0	0	1	1	0	0	1	0	2	3	0	1	1	0	0	0	0	0	0	0	0	0	0	23.1	3.03	175	16.8	140	6.8	9	181	21	18.4	1.7	79	9.1	88	44	38	26	100	37.06	7
1	1	0	0	0	0	0	0	0	0	0	1	0	0	1	3	0	0	1	0	0	0	1	0	0	0	0	0	0	26.2	5.24	288	14.1	145	4	8.6	213	21	13.1	1.2	13	1.4	31	179.6	110	13	90	37.33	NA
0	0	0	0	1	1	0	0	0	0	0	1	1	1	2	2	0	1	0	0	0	1	0	0	0	0	1	0	1	13.9	4.06	417	14	142	3.8	9.4	394	24	12.1	1.1	16	0.8	77	80	135	32	90	37.78	10
0	1	0	1	1	0	0	1	0	0	0	1	0	1	2	3	0	1	1	0	0	0	1	0	0	0	1	0	1	5.8	2.39	108	12.1	128	4.1	8.4	107	13	12.5	1.2	11	1	68	51.4	83	13	99	36.89	11
1	1	1	0	1	1	1	1	0	0	0	1	0	1	2	3	0	1	1	0	0	0	1	0	0	1	1	1	1	13.1	3.34	205	13.5	137	4.5	8.8	298	16	11.4	1.1	36	1.5	92	74	90	14	83	37.67	6
0	1	0	0	1	1	0	1	0	0	0	1	0	1	2	1	0	1	1	0	0	0	1	1	0	0	1	0	1	18.7	4.13	358	18.8	135	4.6	7.8	149	14			12	1.1	66	77	78	21	96	36.5	14
0	1	1	0	0	1	1	1	1	0	1	0	0	0	2	3	0	0	1	0	0	0	0	0	0	0	0	0	0	3.7	3.15	132	14.5	137	5.5	8.8	322	14	13	1.1	52	1.4	73	64.75	89	19	93	36.33	NA
0	1	0	0	1	0	0	0	0	0	0	0	0	1	1	3	0	1	1	0	0	0	0	1	0	0	1	0	1	11	3.55	202	12.7	134	3.6	7.8	126	22	10.9	1	4	0.5	59	78.75	79	20	100	37.33	NA
1	1	0	0	1	0	0	0	0	0	1	1	1	1	1	3	0	0	1	0	0	0	0	0	0	0	1	0	1	20.6	3.84	372	13.5	143	4	8.8	217	19	12.1	1.1	24	1.1	88	82.2	89	20	98	35.83	9
1	1	0	0	0	1	0	0	0	0	0	0	0	0	2	3	0	0	1	0	0	0	0	0	0	0	1	0	1														89	55	75	14	100	37.72	3
0	1	0	0	1	0	0	0	0	0	0	1	0	1	1	1	1	1	1	1	0	1	1	0	0	0	1	0	1	8.8	3.1	115	13.6	141	3.3	7.6	176	11	15.8	1.5	18	1	70	109.35	71	16	99	38	NA
0	0	0	0	1	0	0	0	0	0	0	0	0	0	2	3	0	0	1	0	1	0	0	1	0	0	1	0	1	10.6	4.15	161	13.1	140	4.2	7.8	98	17	10.8	1	5	0.5	29	94.15	87	30	100	37.28	NA
0	1	0	0	0	1	0	0	1	0	0	1	0	0	2	3	0	1	0	0	0	0	0	0	0	0	1	0	1	9	3.5	192	16	139	3.4	8.6	283	25	11.1	1	41	3.2	57	62.23333333	104	21	93	36.56	14
0	0	0	0	0	0	0	0	0	0	1	0	0	0	2	3	0	1	1	0	1	0	0	1	0	1	1	1	1	10.9	3.15	54	14.7	141	4.1	7.5	116	18	11.9	1.1	73	0.8	62	79.6	111	13	94	37	NA
0	0	0	0	1	1	0	0	0	0	1	0	0	0	1	1	0	1	0	0	0	1	0	0	0	0	1	0	1	14.7	5.19	243	14.7	139	3.7	8.9	172	19	11.8	1.1	14	0.9	82	62.8	98	18	96	36.78	14
0	0	0	0	1	0	0	0	0	1	0	1	0	0	2	1	0	1	1	0	0	0	0	1	0	0	1	0	1	4.2	3.31	70	14.3	142	3.5	8.9	112	21	16.9	1.5	10	0.6	55	62	107	17	96	37.17	14
0	1	0	0	1	0	0	0	0	0	1	1	0	1	1	2	0	1	1	0	1	0	1	0	0	0	1	0	1	10.2	3.9	123	13.5	139	4.1	8.5	161	14	13.7	1.3	16	0.9	63	100	76	21	100	37.67	7
0	0	0	0	0	0	0	0	0	0	0	0	0	0	2	3	0	1	1	0	0	0	0	0	0	0	0	0	0	11.6	4.05	187	15.4	141	4	8.6	125	11	10.7	1	12	1.1	29	56.2	76	24	96	37.39	NA
1	1	0	0	1	1	0	0	0	0	1	1	0	0	2	3	0	1	1	0	1	0	1	0	0	0	1	0	1	5.3	3.51	142	15.2	137	3.5	8.4	168	13	14.8	1.4	15	0.8	74	75.1	102	18	91	36.67	10
0	1	0	0	0	0	0	0	0	0	0	1	0	0	1	1	0	0	1	0	0	0	0	0	0	0	0	0	0	11.4	4.94	235	13.9	135	3.9	9.1	125	15			12	0.7	57	65.2	85	17	97	36.39	NA
0	0	0	0	0	0	0	0	0	0	0	0	0	0	1	1	0	0	1	0	0	0	0	0	0	0	0	0	0	11.2	4.3	177	12.8	138	4.5	8.8	126	12			14	0.9	41		68	14	100	37	14
0	1	0	0	1	0	0	1	0	0	0	0	0	0	1	1	0	1	1	0	0	0	0	0	0	0	0	0	0	8.5	4.83	272	13.3	130	3.3	9	131	14	11.8	1.1	14	0.8	83	67.5	96	21	93	36.61	13
0	1	0	0	0	0	0	0	0	0	0	0	0	0	1	3	0	0	0	0	0	0	0	0	0	0	0	0	0	10.3	4.5	221	12.1	142	4	9	82	18	12.8	1.1	8	0.7	26	97	76	10	98	36.83	14
0	1	0	0	0	0	0	0	1	0	0	0	0	0	1	1	0	0	1	0	0	0	0	0	0	0	0	0	0	89.9	2.76	106	14.4	129	4.2	8.3	118	15	14.2	1.3	45	2.6	92	69.8	101	20	99	36.56	NA
0	0	0	0	0	0	0	0	0	0	0	1	1	0	1	3	0	0	1	0	0	0	0	1	0	0	1	0	1	10.5	4.59	116	14	141	3.6	7.9	107	17	10.9	1	14	1	27	92.4	82	18	97	37.22	NA
0	1	1	0	0	0	1	0	1	0	0	1	1	1	1	3	0	0	1	0	0	1	1	0	0	0	1	0	1					133	6.5	9.2	123	26	12.9	1.2	67	2.4	88	61.2	67	12	95	36.56	13
1	1	0	0	0	0	0	0	0	0	0	1	0	1	1	3	0	1	0	0	0	0	0	1	0	1	0	1	0	8.2	2.19	58	16.8	138	4.1	10	102	17	15.5	1.4	50	2.6	59	87.2	99	17	97	36.39	NA
1	1	0	0	1	0	0	0	0	0	0	1	0	0	1	2	0	0	1	0	1	0	1	0	0	0	0	0	0	16.6	2.88	163	15.8	138	4.8	7.9	155	10	15.9	1.5	34	1	87	87.5	66	12	100	36.28	NA
0	1	0	0	0	0	0	0	0	0	0	0	0	0	1	1	0	0	0	0	0	0	0	0	0	0	0	0	0	12.9	3.51	214	18.6	137	3.3	8.8	132	13	15.1	1.4	19	0.9	86	77.2	93	18	93	36.72	14
0	1	0	0	0	0	0	0	0	0	0	1	0	0	1	3	0	1	1	0	0	0	1	0	0	0	1	0	1	8.3	3.23	192	13.5	138	4.1	8	153	13	12.3	1	10	0.9	30	118	80	15	100	36.89	NA
0	1	0	0	1	0	0	1	0	0	0	0	0	0	2	3	0	1	0	0	0	0	0	0	0	0	0	0	0	11	4.26	211	13.4	138	3.9	8.9	197	10	10.6	1	14	0.7	83	60.95	74	13	100	36.22	14
0	1	0	0	1	1	1	1	0	0	1	1	0	0	1	3	0	0	1	0	0	0	1	0	0	0	1	0	1	5.4	2.69	76	17.3	138	4.1	8.2	172	11	12.8	1.2	28	1.3	91	61.9	65	24	100	36.78	NA
0	1	0	0	1	0	0	0	0	0	0	1	0	0	2	1	0	1	1	1	0	0	0	0	0	0	0	0	0	11.5	3.87	205	12	137	4.6	8.7	149	12	12.9	1.2	17	0.9	77	79.5		18	100	36.39	NA
0	0	0	0	0	0	0	0	0	0	0	0	0	0	1	1	0	0	1	0	0	0	0	0	0	0	0	0	0	14.2	4.26	271	13.1	136	5.9	8.5	92	20	11.5	1.1	21	0.9	36	73.7	82	23	96	37.44	NA
0	1	0	0	0	0	0	0	0	0	0	0	0	1	1	1	0	0	1	0	0	0	0	0	0	0	0	0	0	15.1	4.99	220	12.6	138	3.8	9	100	16	11.8	1.1	11	1.1	37	94.5	83	14	100	36.5	14
0	0	0	0	0	0	0	0	0	0	0	0	0	0	1	3	0	0	1	0	0	0	0	0	0	0	0	0	0	11.1	4.96	220	13.5	141	4.3	9.1	107	21	10.5	1	11	0.9	22	93.7	81	27	96	36.83	13
0	1	0	0	0	0	0	0	1	0	0	0	0	1	1	1	0	1	1	0	1	1	0	1	0	0	1	0	1	10.9	3.43	175	13.2	140	5.1	8.3	150	15	13.4	1.2	42	1.6	71	83.4	97	25	89	36.94	NA
0	0	0	0	1	0	0	0	0	0	0	0	0	0	2	3	0	1	1	0	0	0	0	1	0	0	0	0	0	13.3	4.11	271	12.3	143	4.1	9.3	99	14	11.6	1.1	10	0.7	54	55.5	97	20	96	37.17	NA
0	0	0	1	0	0	0	0	0	0	0	0	0	0	2	3	0	0	1	0	0	0	0	0	0	0	1	0	1	13.5	3.58	190	11.6	138	4.3	8.1	138	14	10.9	1	10	0.8	20	54.5	64	24	96	36.83	NA
1	1	0	0	1	1	0	0	0	0	1	1	0	1	2	3	1	1	1	0	1	1	1	1	0	1	1	1	1	10.8	4.19	202	13.4	138	4.4	9	399	22	11.5	1.1	16	0.7	76	84	86	31	89	36.67	14
0	1	0	0	1	0	1	0	0	0	1	0	0	1	2	3	0	1	0	0	0	0	1	0	0	0	0	0	0	6.8	3.86	151	13.7	145	3.8	9.1	100	15			27	0.9	85	72	111	25	100	36.11	12
0	1	0	0	0	0	0	0	0	0	1	1	0	1	2	2	0	1	1	0	1	0	1	0	0	0	1	0	1	16.7	4.04	218	13.6	143	4.1	9	186	21	11.4	1.1	20	0.7	60	97.8	85	22	97	36.56	11
0	1	0	0	1	0	0	0	0	0	1	1	0	0	2	1	0	1	1	0	0	0	1	1	0	0	0	0	0	10.6	3.25	123	13.1	140	3.5	8.5	139	19	13.7	1.3	23	1.1	87	80	82	18	100	36.5	NA
0	0	0	0	0	0	0	0	0	0	0	1	0	0	1	3	0	1	1	0	1	0	1	0	0	0	1	0	1	14.6	4.58	393	13	138	4.6	8.8	103	15	12.5	1.1	8	1	24	81.8	62	12	100	35.56	7
0	0	0	0	0	0	0	0	0	0	0	0	0	0	2	3	0	0	1	0	0	0	0	0	0	0	1	0	1	12.1	3.9	181	13	135	4.4	8	114	11			7	0.6	28	44.9	72	19	100	37.61	13
0	1	0	0	1	0	0	0	0	0	0	0	0	0	1	1	0	1	1	0	0	0	0	0	0	0	0	0	0	20.7	2.14	516	20.5	141	4.8	7.9	161	15	15.4	1.4	80	2	83	68	64	22	98	37.11	NA
0	1	1	0	1	1	0	0	0	0	0	1	0	0	1	3	0	0	1	0	0	1	0	0	0	1	0	1	0	8.6	3.86	148	13	141	4.5	9.2	219	17	13.2	1.2	13	1.1	83	72	96	11	100	36.67	12
0	0	1	0	0	0	0	0	0	0	0	0	0	0	1	1	0	1	1	0	0	0	0	0	0	0	0	0	0	5.4	4.63	173	14.1	146	4.2	8.5	89	16	13.2	1.2	13	0.8	72	84	96	19	96	36.94	14
0	1	0	0	0	0	0	1	0	0	0	1	0	1	1	1	0	0	1	0	0	0	1	0	0	1	1	1	1	5	1.89	96	16	134	3.6	9.1	108	19	17.7	1.6	42	4.2	71	65.3	65	15	98	37.44	13
0	0	0	0	1	1	0	0	0	0	0	0	0	0	1	2	0	0	1	0	0	0	0	1	0	0	1	0	1	9.1	4.34	215	12	136	4.1	8.8	281	13	11.4	1.1	21	0.7	69	78	95	23	96	36.67	NA
1	1	0	0	0	0	0	0	0	0	1	1	0	1	2	3	0	0	1	0	1	0	1	1	1	1	1	1	1	29	2.19	228	19.7	132	4.2	8.2	102	17	29.7	2.7	13	0.7	40	61.5	73	43	85	36.33	NA
0	1	1	0	1	0	0	0	0	0	0	0	0	0	2	3	0	1	1	0	0	0	0	1	0	0	1	0	1	8.7	3.31	222	13.1	126	3.9	8.9	108	12	12	1.1	6	0.4	64	52.7	113	20	98	37.78	NA
0	1	0	0	1	1	0	0	0	0	0	0	0	1	2	3	0	1	0	0	0	1	0	0	1	1	0	1	0	16.3	3.26	311	14.4	137	3.8	9.4	228	17	15.7	1.5	17	0.6	80	64.3	81	12	98	36.94	12
0	1	0	0	0	0	0	0	0	0	1	1	0	1	1	3	0	1	1	0	1	0	1	1	0	1	1	1	1	13.9	4.11	163	14.2	136	4.2	8.9	148	11	13.6	1.3	21	1.5	84	70	66	14	100	36.67	NA
0	1	0	0	0	0	0	0	0	0	0	0	0	0	2	2	0	0	1	0	0	0	0	0	0	0	0	0	0	4.6	3.35	176	18.6	142	4.2	9.2	78	13	10.2	0.9	9	0.8	89	65.7	107	17	99	36.56	14
0	1	1	1	0	0	0	0	0	1	1	1	0	1	1	1	1	1	1	0	1	1	1	0	0	0	1	0	1	10.8	3.91	124	16.6	141	3.8	7.4	168	16	14	1.3	38	1.8	74	115.7	132	21	97	37.28	NA
0	0	0	0	0	0	0	0	0	0	0	1	1	1	1	3	0	0	1	0	0	0	0	1	0	0	1	0	1					138	6	7.8	147	12	12.2	1.1	17	0.9	72	63.8	69	17	89	37.33	14
1	1	0	1	0	0	1	0	1	1	0	1	0	1	1	2	0	1	1	0	1	0	1	0	0	0	1	0	1	7.2	3.11	91	13.1	146	4.5	8	88	20	12.2	1.1	46	2.8	58	58.6	72	16	100	37.61	12
0	0	0	0	0	0	0	0	0	0	0	0	0	0	1	1	0	0	1	0	0	0	0	0	0	0	0	0	0	14.2	4.75	221	12	144	3.7	8.7	114	13	11.9	1.1	19	0.9	38	78.9	108	23	97	37.22	NA
0	1	1	0	1	0	1	0	0	0	0	1	0	1	2	1	0	1	0	0	1	1	1	1	0	0	1	0	1	10.3	3.86	188	15.2	139	3	7.3	138	10	13.5	1.3	10	0.5	77	72.66666667	139	18	95	37.06	NA
0	0	0	0	0	0	0	0	0	0	1	0	0	0	2	3	0	0	1	0	0	0	1	0	0	0	0	0	0	14.8	3.89	243	12.2	135	3.7	7.2	119	19	11.4	1.1	6	0.4	39	55	70	16	100	36.72	NA
0	0	0	0	1	0	1	0	0	0	0	0	0	0	1	3	0	1	1	0	0	0	0	0	0	1	0	1	0	6.9	3.25	247	14	146	3	7.5	75	8	11.6	1.1	20	1.1	83	79.15	72	20	98	37.22	14
0	1	0	0	0	0	0	0	0	0	1	1	1	1	2	1	0	1	1	0	1	0	1	1	0	1	1	1	1	8.9	1.78	52	13.8	139	3.5	8	256	16	19.1	1.7	10	0.6	29	50	82	16	100	36.44	3
1	1	0	0	1	0	0	0	0	0	0	1	0	0	2	3	0	1	1	0	0	0	1	0	0	0	1	0	1	9.6	3.56	110	16	139	3	6.3	129	9	16	1.4	13	0.7	90	70	82	12	100	36.44	NA
0	1	0	0	1	0	1	0	0	0	1	1	0	0	1	3	0	1	1	0	1	0	1	1	0	1	1	1	1	5.6	3.56	88	14.7	137	3.1	7.8	109	17	41.2	4.3	23	1.2	65	106.1	95	12	96	36.72	7
0	0	1	0	1	0	0	0	0	0	0	0	0	0	1	1	0	1	0	0	0	0	0	0	0	0	1	0	1	6.1	3.32	209	13.5	139	2.9	6.6	119	13	13.5	1.2	8	0.6	66	85	75	13	100	38.11	11
0	1	1	0	0	0	1	0	1	0	0	1	1	0	1	1	0	0	0	0	0	1	1	0	0	0	0	0	0	12.2	3.41	169		136	3.6	8.6	40	12	27.4	2.5	35	1.1	79	69.8	85	20	100	36.5	14
0	1	0	0	0	0	0	0	0	0	0	1	0	1	1	3	0	1	1	0	0	0	0	0	0	0	1	0	1	9.5	3.05	143	13.8	143	4.7	8	146	11	14.7	1.3	23	0.8	49	84.9	82	18	100	36.5	NA
1	1	0	0	0	0	0	0	0	0	0	0	1	1	2	3	0	0	0	0	0	0	0	0	1	1	0	1	0	26.2	4.77	198	14.6	145	4.3	7.8	239	19	18.7	1.7	14	1.1	22	60.3	131	38	100	37.33	3
0	0	0	0	0	0	0	0	0	0	0	0	0	0	1	1	0	0	1	0	0	0	0	0	0	0	1	0	1	8.8	4.23	226	12.4	130		0	115	14	11.6	1.1	14	0.7	31	91.3	79	32	97	36.67	9
0	0	0	1	0	0	0	0	0	0	0	1	0	0	1	3	0	0	1	0	0	0	0	1	0	0	1	0	1	15.1	3.92	218	13.9	143	4	8.2	170	16	12.5	1.1	18	0.9	53	87.1	82	15	95	37.39	11
0	1	1	0	1	1	0	0	0	0	0	1	0	1	2	3	1	1	1	0	1	1	1	0	0	0	1	0	1	14.2	3.82	222	12.9	140	4	8.1	182	11			15	0.7	58	64	92	20	99	37.39	10
0	0	0	0	1	0	0	0	0	0	1	1	0	0	1	3	0	1	1	0	0	0	0	1	0	0	1	0	1	12.8	3.74	140	12.9	136	3.2	7.4	106	19	11.7	1	14	0.9	51	76.6	75	22	100	38	NA
0	1	0	0	0	0	0	0	0	0	0	0	0	1	1	3	0	0	1	0	0	0	0	0	0	0	1	0	1	8.8	3.78	114	13.3	146	3	6.5	67	10	12.8	1.2	20	1	26	86.5	79	16	98	37.39	8
1	0	0	1	1	0	0	0	0	0	0	0	0	0	1	3	0	0	1	0	0	0	0	0	0	0	0	0	0	9.4	4.62	175	13	136	5.9	9.6	187	16	12.8	1.2	12	0.8	55	70	76	15	99	37.06	NA
0	1	0	1	1	0	0	1	0	0	0	0	0	1	1	1	0	1	1	0	0	0	0	0	0	1	1	1	1	15.6	3.6	136	14	141	5	6.7	170	14	15.7	1.5	23	1.5	92	72	74	12	100	36.28	13
0	0	0	0	1	0	0	0	0	0	0	0	0	1	2	1	0	1	0	0	0	1	0	0	0	0	0	0	0	13.5	4.16	226	14.7	135	3	8.4	143	15	12.4	1.1	7	0.6	96	60.4	87	19	97	36.89	10
0	0	0	0	0	0	0	0	0	0	0	0	0	0	1	3	0	0	1	0	0	0	0	1	0	0	1	0	1	7.6	4.55	199	12.6	143	4.2	7.7	86	15	13.8	1.2	14	0.8	24	85.4	81	20	99	35.11	11
0	0	0	0	0	0	0	0	0	0	0	0	1	0	1	3	0	0	1	0	0	0	0	1	0	0	0	0	0	10.2	4.19	250	12	142	4.4	8.2	84	15	11.9	1.1	8	0.9	43	70	70	24	100	36.72	14
0	1	0	0	0	1	0	0	0	0	0	0	0	0	1	1	0	1	1	0	0	0	0	0	0	0	0	0	0	8.8	4	204	14.1	137	4	8.6	132	14	11.8	1.1	12	0.8	64	134.3	88	15	99	36.72	14
0	0	1	1	0	1	1	0	0	0	1	1	0	1	1	1	0	1	1	0	0	0	0	1	0	0	1	0	1	7.8	3.69	397	17	139	3.4	8.9	171	13	13.5	1.2	5	0.5	67		121	19	100	36.28	14
0	1	0	0	0	0	0	0	1	0	0	1	0	1	2	3	0	1	0	0	0	0	1	0	0	0	0	0	0	12.9	3.48	192	13.5	142	3.9	8.4	110	14	11.6	1.1	18	0.7	91	57.55	86	21	100	37	14
0	0	0	0	0	0	0	0	0	0	0	0	0	1	1	3	0	0	1	0	0	0	0	1	0	0	1	0	1	16.5	4.18	207	12.7	136	4	8.6	116	12	10.5	1	10	0.8	26	81.9	87	26	97	37.56	NA
0	0	0	0	1	0	0	0	0	0	0	0	0	0	1	1	0	0	1	0	0	0	0	0	0	0	0	0	0	16.1	4.64	215	13.7	134	6.5	8.9	153	17			14	1	55	127	120	14	97	37.72	NA
0	1	0	0	0	0	0	0	0	0	0	1	1	1	1	3	0	0	1	0	0	0	0	1	0	0	1	0	1	11.6	3.5	287	12.6	139	4.7	7.7	250	27	10.1	0.9	26	1.2	33	67.05	72	18	100	36.56	14
0	0	0	0	0	0	0	0	0	0	0	0	0	1	2	2	0	0	1	0	0	0	0	0	0	0	0	0	0	5.8	3.34	146	12.2	141	3.8	8.5	101	12	12.2	1.1	10	0.7	44	47.13333333	92	10	100	36.89	14
1	1	0	0	1	0	1	0	0	0	0	0	1	1	2	3	0	1	1	0	0	0	0	0	0	0	1	0	1	9.7	3.89	151	15.4	143	3.7	9.7	129	14	15.3	1.3	26	0.9	92	50.75	102	16	99	35.67	11
1	1	1	0	1	1	0	0	0	1	0	0	1	0	1	1	0	0	1	0	0	0	0	0	0	0	0	0	0	12	3.97	134	14.4	137	5.2	8.7	361	13	12	1.1	18	1.1	91	67	68	22	100	38.22	NA
0	0	0	0	1	0	0	0	0	0	0	0	0	0	2	3	0	0	1	0	0	0	0	0	0	0	0	0	0	9.1	3.72	261	12.2	139	3.3	7.9	92	11	13.1	1.2	8	0.6	76	60	69	13	100	36.5	NA
0	1	0	0	0	0	0	0	0	0	1	1	1	1	2	3	1	1	1	0	0	1	0	0	0	0	1	0	1	2.8	3.74	20	15.8	150	3.8	9	309	16	23.2	2.1	9	0.7	33	62.3	55	16	96	36.94	NA
0	1	0	0	1	0	0	1	0	0	0	1	0	1	2	2	0	1	1	0	0	0	0	0	0	0	0	0	0	9.5	4.13	241	16.7	141	4.4	8.7	127	9	12	1.1	18	1	87	60	96	15	99	36.83	10
0	1	0	0	1	0	0	0	0	0	0	0	0	0	1	2	0	1	1	0	0	0	0	0	0	0	0	0	0	9.7	4.78	238	12.9	143	3.8	9.2	101	18	13	1.2	23	1.4	81	74.5	115	19	94	36.67	14
0	1	0	0	0	0	0	0	0	0	0	1	0	0	2	1	0	1	1	0	0	0	1	1	0	0	1	0	1	5.7	3.49	90	14.1	140	3	7.5	89	16	11.6	1	4	0.4	42	71	86	18	100	38.83	NA
0	1	0	0	0	0	0	0	0	0	0	0	0	0	1	3	0	0	1	0	0	0	0	1	0	0	1	0	1	6.6	3.93	142	12.1	141	5.8	8.8	88	15			7	0.7	54	95.6	80	21	95	36.33	14
0	0	0	0	0	0	0	0	0	0	0	0	0	0	2	1	0	0	1	0	1	0	0	0	0	0	1	0	1	12.1	4.08	117	16.7	140	4.1	7.8	152	12	13.4	1.1	20	0.7	68	53.1	98	20	97	37.22	NA
0	0	0	0	0	0	0	0	0	0	0	0	0	1	1	3	0	0	1	1	0	0	0	0	0	0	1	0	1	14.4	4.95	301	13.3	137	3.9	8.9	112	11			8	0.9	50	73.7	97	22	99	37.22	NA
0	0	0	0	1	1	0	0	0	0	0	0	0	0	1	1	0	1	1	0	0	1	0	0	0	0	0	0	0	4.1	3.66	128	14.5	139	3.8	8.7	133	15	10.9	1	19	0.7	70	85.7	77	19	97	36.67	NA
0	1	0	1	0	0	0	0	0	0	0	1	0	0	1	3	1	0	1	0	1	1	1	0	0	1	1	1	1	7.9	3.69	187	15	140	4.7	7.5	101	14	14.2	1.2	20	0.8	51	103.9	77	16	100	37.22	NA
0	1	0	0	1	1	0	0	0	1	0	1	0	0	2	3	0	0	0	0	0	0	0	0	0	0	0	0	0	6.5	3.64	184	12.6	137	4	8.4	125	12	11.6	1.1	10	0.8	92	60	90	22	100	37	14
0	1	0	0	0	1	1	0	1	0	1	1	0	1	2	3	0	1	1	0	1	0	1	0	1	0	1	0	1	8.7	3.8	208	14.2	141	5.7	9.7	343	16	16	1.5	189	3	68	84.8	88	27	97	37.17	9
0	1	0	0	1	0	0	1	0	0	0	1	0	0	2	1	0	1	1	0	0	0	0	0	0	0	0	0	0	7.4	3.59	258	14.5	142	4	7.7	127	11			16	1	66	84.95	55	19	92	37.72	14
0	0	0	0	0	1	0	1	0	0	0	0	0	0	1	1	0	0	1	0	1	0	0	0	0	0	1	0	1	10.2	3.34	264	13.2	140	4.3	8.3	130	14	13.9	1.2	20	1	83	84.3	67	19	100	38.06	13
0	0	0	0	0	0	0	0	0	0	0	0	0	0	1	3	0	1	1	0	0	0	0	1	0	0	0	0	0	18.3	4.72	285	13.1	132	3.9	8	103	16	11.6	1.1	9	0.8	23		68	14	100	36.83	13
0	1	0	0	0	0	0	0	0	0	1	1	0	1	1	3	0	1	1	0	0	0	1	1	0	0	1	0	1	6.8	3.83	211	13.6	136	3.4	8.8	141	21	11.3	1	5	0.5	73	62.6	94	13	99	36.33	10
0	1	0	0	0	0	0	0	0	0	0	1	0	0	1	3	0	0	1	0	0	0	0	0	0	0	1	0	1	12.9	3.84	158	13.5	140	3.8	8.7	95	11	13.6	1.2	19	1.5	23	93.7	91	19	100	37.17	14
0	1	0	0	1	0	0	1	0	0	0	0	0	0	1	3	0	1	0	0	0	0	0	0	0	0	0	0	0	7.8	3.67	153	12.7	143	3.8	8.5	124	11	11.6	1.1	14	0.9	74	92.13333333	73	18	100	37.11	NA
0	0	0	1	0	0	0	0	0	0	0	0	0	0	1	3	0	1	0	0	0	0	0	0	0	0	1	0	1	7.8	3.95	178	12.4	141	4	8.7	95	10	11.2	1	12	1	30	67.3	81	18	99	37.22	14
0	0	0	0	1	0	0	0	0	0	0	1	0	1	1	3	0	0	1	0	0	0	0	1	0	0	1	0	1	27.5	4.47	321	12.9	143	4	8.4	105	18			6	0.6	43	108	102	27	95	37.5	14
0	1	0	0	0	0	0	0	0	0	0	0	0	0	1	3	0	0	0	0	0	0	0	1	0	0	1	0	1	4.2	2.67	79	17.8	135	3.6	8.2	97	12	17.2	1.6	11	0.6	67	69.5	115	18	99	37.06	14
0	1	0	0	1	0	0	0	0	0	0	1	1	1	1	3	0	1	1	1	0	1	1	1	0	0	1	0	1	12.6	3.83	180	12.8	139	4.2	8.6	114	19	13.7	1.3	15	0.8	73	74.16666667	86	20	100	36.5	NA
0	1	0	0	0	0	0	0	0	0	0	0	0	0	2	1	0	1	0	0	0	0	0	1	0	0	1	0	1	9.4	3.67	90	12.8	140	3.2	8.3	61	22	11.5	1.1	6	0.7	40	56.6	83	12	97	37.17	NA
0	1	1	0	0	0	0	0	0	0	0	0	0	0	1	3	0	0	1	0	0	1	0	0	0	0	0	0	0	5.5	3.17	141	13.2	138	4.1	7.9	115	12	12.2	1	17	0.8	69	104.4	74	13	100	36.61	13
0	1	1	0	1	1	0	0	0	0	1	0	0	1	1	1	0	1	1	0	1	1	0	0	0	0	0	0	0	11.3	4.72	205	13	140	4.4	9	394	17	11.4	1.1	19	1.1	80	66.25	101	20	98	37.06	8
0	0	0	0	0	0	0	0	0	0	0	0	0	1	1	3	0	0	1	0	0	0	0	1	0	0	1	0	1	13.1	4.1	204	12.5	140	3.8	8.4	106	9	12.1	1.1	10	0.7	55	67	105	24	98	37	9
0	1	0	0	0	0	0	0	0	0	0	1	0	1	1	3	1	1	1	0	0	0	1	0	1	0	0	0	0	10.7	3.44	144	15.3	140	3.7	8.2	176	14	16.7	1.5	12	1	84	81.7	90	18	100	36.56	NA
0	0	0	0	1	0	0	0	0	0	0	0	0	1	1	3	0	0	1	0	0	0	0	1	1	0	1	0	1	3.6	2.74	96	20.5	139	3.1	7	69	13	14.5	1.3	5	0.4	60	70.2	83	11	97	36.72	13
0	1	1	0	1	0	0	0	0	0	0	0	0	1	1	3	0	1	0	0	0	0	1	0	0	0	0	0	0	12.9	3.53	146	12.4	139	4.8	8.8	158	19	12	1.1	24	1.3	86	81	122	34	98	36.17	11
0	1	0	0	1	0	0	0	0	0	0	0	0	0	2	2	0	1	1	0	0	0	0	0	0	0	0	0	0	6.9	4.29	163	15.4	141	3.9	8.5	98	15	11.3	1	13	0.9	69	65	123	26	99	36.89	NA
0	1	0	0	1	0	0	0	0	0	1	1	0	1	1	1	0	1	1	0	1	1	0	1	0	0	0	0	0	16.2	3.14	270	17.8	136	5	8.6	141	15	16.9	1.6	42	1.4	66	183.2	116	24	95	36.06	11
0	0	0	0	0	0	0	1	0	0	0	0	0	0	2	1	0	0	1	0	0	0	0	0	0	0	0	0	0	10	3.41	270	12.8	135	4.1	8.7	150	12	12.1	1	12	0.6	72	46.55	70	11	100	35.83	14
0	0	0	1	0	0	0	0	0	0	0	0	0	0	2	3	0	0	1	0	0	0	0	0	0	0	0	0	0	7.2	3.75	264	12.5	138	3.8	8.4	134	12	12.8	1.1	8	0.7	38	58.6	96	15	100	36.83	7
0	0	0	1	0	0	0	0	0	0	0	0	0	0	1	1	0	0	0	0	0	0	0	0	0	0	0	0	0	9.7	4.21	290	12.5	142	4.3	9.3	90	12			18	0.9	56	110.8666667	75	21	97	35.89	14
0	1	0	0	1	0	0	0	0	0	0	1	0	1	1	3	1	1	1	0	1	1	1	0	0	1	1	1	1	20	4.04	72	14.7	136	5.5	8.3	183	20	17.4	1.6	56	1.6	88	69.6	70	24	98	36.56	13
0	0	0	0	0	0	0	0	1	0	1	1	0	1	1	3	0	1	1	0	0	0	1	0	0	0	0	0	0	3.3	3.67	181	13.4	135	4.7	6.7	123	13	13.7	1.3	59	2.4	83	65.55	46	18	94	36.5	NA
0	1	0	0	1	0	0	0	0	0	0	0	0	1	1	3	0	1	1	0	0	0	0	1	0	0	1	0	1	13.4	3.52	236	13.7	139	3.7	7.9	99	8	12.2	1.1	5	0.8	31	78.7	81	20	100	37.22	13
1	1	0	0	1	1	0	1	0	0	1	0	0	1	2	1	0	1	1	0	0	0	0	0	0	1	1	1	1	5.7	2.82	87	15	138	4.2	8	156	14	12.4	1.1	23	0.7	98	53.4	65	22	100	36.72	NA
1	1	0	0	1	0	0	1	0	0	0	0	0	0	2	3	0	1	1	0	1	0	0	0	0	1	0	1	0	6.7	2.53	78	16.5	136	5.9	9	125	13	13.4	1.1	33	1.2	93	59.3	91	14	100	35.83	NA
0	1	0	0	0	0	0	0	0	0	0	1	0	0	2	3	0	1	1	0	0	0	0	1	0	0	1	0	1	5.1	3.28	103	14.1	141	3.3	8.4	85	14	12	1.1	10	0.6	48	56.76666667	114	12	100	36.94	6
0	0	0	0	1	0	0	0	0	0	0	0	0	0	2	1	0	0	1	0	1	0	1	1	0	0	0	0	0	5.2	3.49	131	12.8	137	3.3	9.3	98	17	10.8	1	13	0.8	76	63	106	14	98	36.89	14
0	0	0	0	0	0	0	0	0	0	0	0	0	0	1	3	0	0	1	0	0	0	0	0	0	0	0	0	0	7.7	3.99	181	12.5	142	3.5	9.3	96	12	12.2	1.1	11	0.8	68	59	82	16	100	36.44	14
0	1	0	1	0	0	0	1	0	0	0	0	0	0	1	2	0	0	0	0	0	0	0	1	0	0	1	0	1	6.6	3.75	215	15.8	137	4.4	8.6	69	16	10.6	0.9	13	0.7	50	68.5	79	38	96	37.11	NA
0	1	0	0	0	0	1	1	0	0	0	0	0	1	2	1	0	1	1	0	0	0	1	0	0	0	0	0	0	14.4	4.44	250	14.2	135	4.1	5.4	139	9	13.4	1.2	17	0.9	79	48	112	21	96	37.56	8
0	0	0	0	0	0	0	0	0	0	0	0	0	0	1	3	0	0	1	0	0	0	0	0	0	0	0	0	0	6	4.41	188	13.4	141	4.3	8.9	90	10			11	0.9	24	83.4	64	17	92	37.22	NA
0	0	0	0	1	0	0	0	0	0	0	0	0	0	1	1	0	0	1	0	0	0	0	0	0	0	0	0	0	9.5	4.31	203	13.8	136	4.6	9.3	118	17	13.7	1.3	19	0.9	68	115.9	100	28	98	36.72	14
0	1	0	0	0	0	0	0	1	0	0	0	0	0	1	3	0	1	1	0	0	0	0	0	0	0	0	0	0	5.6	3.69	150	13.4	132	4.4	8	101	12	10.6	1	33	2.1	89	89.3	78	18	92	36.67	NA
0	0	1	0	1	1	0	0	0	0	0	0	0	0	1	3	0	1	1	0	0	0	1	0	0	0	0	0	0	7.2	4.3	131	14.6	138	4.2	8.6	172	16	12.3	1.1	13	0.9	91	80.2	76	16	96	36.61	NA
0	1	0	0	0	0	0	0	0	0	0	0	0	0	1	1	0	0	1	0	0	0	0	0	0	0	0	0	0	10.5	3.19	168	13.4	139	4.1	7.5	113	19	11.9	1.1	16	0.8	69	70	93	22	99	37.06	14
0	1	0	0	0	1	0	0	1	0	0	0	0	1	1	3	0	1	1	0	0	1	0	0	0	0	1	0	1	4.9	3.62	163	13.2	144	4.8	9.6	58	11	12.5	1.2	16	1.5	79	71.45	92	17	99	36.61	12
0	0	1	0	0	0	0	0	0	0	0	0	0	1	1	1	0	0	1	0	0	0	0	0	0	1	0	1	0	9.3	3.13	229	12.5	136	4.8	9.2	248	18	11.9	1.1	27	1.2	85	67	94	23	98	37.17	11
0	0	0	0	0	0	0	0	0	0	0	0	0	0	1	3	0	0	1	0	0	0	0	0	0	0	0	0	0	13	4.2	226	13.4	137	6.3	8.9	116	16	14.3	1.2	16	0.8	21	67.6	61	14	97	37.17	NA
0	1	0	0	0	1	0	0	0	0	0	1	1	1	1	1	0	1	1	0	0	0	0	1	0	0	1	0	1	14.1	3.96	248	13.6	143	4.3	8.2	149	25	12.3	1.1	8	0.7	62	75	102	20	100	36.78	14
0	1	0	0	1	0	0	0	0	0	0	1	0	1	1	3	0	0	1	0	0	0	1	0	0	1	0	1	0	5	2.34	83	16.5	139	4.1	7.6	129	8	11.8	1.1	21	0.9	92	73.5	63	21	100	36.5	7
1	1	0	0	0	0	0	0	0	0	1	1	1	0	1	3	0	1	1	0	0	0	0	1	0	0	1	0	1	33	6.39	434	14.7	144	5.4	8.3	104	22	11.3	1	14	1	31	70.8	81	28	100	38.89	NA
0	1	0	0	1	0	0	1	0	0	0	0	0	0	1	1	0	1	1	0	0	0	0	0	0	0	0	0	0	7.7	4.07	153	12.7	138	3.8	8.5	134	13	11.7	1.1	13	0.8	70	101	70	15	95	36.89	NA
0	0	0	0	0	0	0	0	0	0	0	0	0	0	1	3	0	0	1	0	0	0	0	0	0	0	0	0	0	5.7	4.04	152	13.2	140	3.9	8.6	153	13	12.5	1.2	9	0.8	30	82.6	99	14	100	36.83	14
1	1	0	0	0	0	0	0	0	0	0	1	1	0	2	3	0	1	1	0	1	0	1	0	0	0	1	0	1	30.7	3.9	188	14.6	149	3.5	5.7	132	28	14.9	1.4	9	1	39	60.95	103	24	100		NA
0	1	0	0	0	0	0	0	0	0	0	0	0	1	1	3	0	0	1	0	0	0	0	1	0	0	1	0	1	13.9	3.7	158	12.3	140	4.6	9.2	125	17	11	1	7	0.7	35	60.9	107	20	100	37.11	NA
1	1	1	0	1	0	0	0	0	0	0	0	0	0	2	3	0	0	1	0	0	0	0	0	0	0	1	0	1	10.7	2.66	249	14.3	139	3.6	9.1	179	16	13.8	1.3	11	0.3	75	53	58	20	100	34.44	NA
0	0	0	0	0	0	0	0	0	0	0	0	0	0	1	3	0	0	1	0	0	0	0	0	0	0	0	0	0	11.1	3.5	221	17.1	136	3.7	7.7	103	12	14.6	1.3	18	1	66	63.7	93	11	97	36.44	NA
0	0	0	0	0	0	0	0	0	0	0	1	0	0	1	3	0	0	1	0	0	0	0	0	0	0	1	0	1	30.7	3.88	336	14.2	139	3.7	7.3	94	20	11.6	1.1	10	0.7	22	65.1	82	9	100	36.56	14
0	1	0	0	0	0	0	0	0	0	1	1	0	0	1	3	0	0	1	0	1	0	1	1	0	0	1	0	1	11.9	3.87	343	13.4	139	3.3	8	164	11	15.6	1.4	12	0.7	50	68	78	22	96	37.44
1	1	0	0	0	1	1	0	1	0	1	1	0	1	1	3	0	1	1	0	0	0	0	1	0	1	1	1	1	14.6	3.74	247	14.4	137	4.5	8.8	110	18	11.2	1	39	4.7	63	69.6	92	39	100	37.17	NA
0	0	0	0	0	0	0	0	0	0	0	1	0	1	2	3	0	1	1	0	0	0	0	0	0	0	1	0	1	19.4	4.17	312	13.1	139	3.3	9	124	14	12.5	1.1	13	0.8	50	49.95	95	20	100	37.56	NA
0	1	0	0	1	0	0	0	0	0	0	1	0	0	2	3	0	1	1	0	0	0	0	0	0	0	1	0	1	8.3	2.57	191	15.8	141	3.6	7.3	101	15	11.3	1	11	0.6	53	73.36666667	74	26	100	36.61	13
0	1	0	0	1	0	1	0	0	0	1	0	0	1	2	1	0	0	1	0	0	1	1	0	0	0	0	0	0	15.2	3.15	211	14.3	142	3.9	7.6	87	14	10.3	1	18	0.7	80	46.23333333	92	23	100	38.11	NA
0	0	0	0	1	0	0	0	0	0	0	0	0	0	1	3	0	0	0	0	0	0	0	1	0	0	1	0	1	9.3	5.53	210	13.1	133	3.4	8.8	70	15	14.3	1.2	9	0.6	40	95.7	125	13	97	36.89	14
0	1	0	0	1	0	0	1	0	0	0	1	0	0	2	1	0	1	1	0	0	0	0	0	0	0	0	0	0	19	3.79	114	15.6	140	3.3	7.6	116	13	11.2	1	12	0.6	82	80	75	11	98	37.06	14
0	0	0	0	1	0	0	1	0	1	0	0	0	0	2	1	0	0	1	0	0	0	0	0	0	0	1	0	1	10.6	4.32	183	12.8	136	3.8	8.3	139	15	11.7	1	16	0.4	76	55.5	107	20	100	36	14
0	0	0	0	0	0	0	0	0	0	0	0	0	0	1	3	0	1	1	0	0	0	0	0	0	0	0	0	0	15	4.53	311	13	137	4.4	9.3	94	19	11.9	1.1	10	0.9	49	69.5	101	19	98	37.11	14
0	1	1	0	0	0	0	0	0	0	0	0	0	1	1	2	0	0	1	0	0	1	0	1	1	0	1	0	1	13.8	3.72	186	12.6	142	4.3	6.9	150	19	11.1	1	16	1	55	79.73333333	111	14	99	36.94	9
0	0	0	1	0	0	0	0	0	0	0	0	0	0	1	3	0	0	1	0	0	0	0	0	0	0	1	0	1	8.6	4.27	468	13.4	143	4.1	8.9	83	12	13.1	1.2	7	0.6	38	1	90	16	95	36.83	14
0	1	0	0	0	0	0	0	1	0	0	0	0	0	1	3	0	1	0	0	0	1	1	0	0	0	1	0	1	8.8	3.61	163	14.7	137	3.6	8.1	108	13	15.9	1.4	18	1.1	87	95	95	15	95	37.67	13
0	0	0	0	0	0	0	0	0	0	0	1	0	0	2	1	0	0	1	0	0	0	0	0	0	0	0	0	0	16	4.28	336	13	141	4.4	7.8	138	14	12.7	1.1	7	0.6	41	113	84	18	97	36.5	NA
0	0	1	0	1	0	0	1	0	1	1	0	0	0	1	1	0	1	1	0	0	1	0	0	0	0	0	0	0	16.4	2.95	138	14	144	4.4	6.5	133	9	16.2	1.4	19	1.1	84	82.7	40	21	92	36.39	NA
1	1	0	0	0	1	1	1	0	1	0	1	1	0	1	3	0	1	1	0	1	0	1	0	0	0	1	0	1	7.6	2.83	92	13.4	137	4	9.4	108	11	13.3	1.2	41	1.1	85	109	113	23	89	36.67	14
0	1	0	0	0	0	0	0	0	0	0	0	0	0	2	3	0	0	1	0	0	0	0	0	0	0	0	0	0	6.9	3.03	163	12	138	3.4	8.2	138	15	10.8	1	12	0.6	68	54	88	20	94	36.39	13
0	0	0	0	0	0	0	1	0	0	0	1	0	0	2	3	0	1	1	0	1	0	0	0	0	0	0	0	0	11.8	4.32	181	16.1	139	3.2	8.7	77	14	16.2	1.4	31	1	92	43	69	21	97	36.61	9
0	1	0	0	0	0	0	0	0	0	0	0	0	0	1	3	0	0	1	0	0	0	0	0	0	0	0	0	0	11.7	3.83	233	13.2	140	3.9	8.7	137	11	12.2	1.1	16	1	46	78	46	17	97	37.06	NA
0	1	0	0	1	0	0	0	0	0	0	0	0	1	2	1	1	1	0	0	1	0	0	0	0	1	1	1	1	13.7	4.04	92	16	145	4.2	7.8	106	17	12.7	1.2	15	0.8	59	56	118	24	100	36.39	NA
0	1	1	0	1	0	0	0	0	1	1	1	0	0	1	1	0	1	1	0	0	1	1	0	0	1	1	1	1	13.6	2.93	148	14.3	132	3.7	9	166	16	11.9	1.1	13	0.9	67	73.05	70	19	100	37.28	NA
1	1	0	0	0	0	1	0	1	0	1	1	0	1	2	1	0	1	1	0	0	0	0	0	0	0	0	0	0	10.2	3.36	272	14.6	125	4.8	9.2	153	11	11.9	1.1	38	1.2	92	85.2	118	28	91	37.06	NA
0	1	0	0	1	0	0	0	0	0	0	0	0	0	2	3	0	1	1	0	0	0	1	0	0	0	0	0	0	7.1	4.06	237	15.1	139	4.3	9.5	87	11	13.8	1.3	13	0.9	85	71.3	79	14	89	36.72	14
0	0	0	0	1	1	0	0	0	1	0	0	1	1	2	1	0	1	1	0	0	1	0	0	0	0	1	0	1	18.9	4.21	202	21.9	134	4.7	8.5	274	19	12.5	1.2	21	0.7	69	55.4	71	22	92	36.67	13
0	1	0	0	0	0	0	0	0	0	0	0	0	0	1	3	0	0	1	0	1	0	0	0	0	0	1	0	1	18.1	3.87	255	13	139	3.8	9.1	185	15			15	1.1	27	135.5333333	76	21	91	38.28	NA
0	1	0	0	1	1	0	0	0	0	0	0	0	0	1	1	0	1	1	0	0	0	0	1	0	0	0	0	0	10.9	4.29	298	12.3	140	4.6	8	174	16	12.7	1.2	18	1	84	104.8	105	23	100	36.89	14
0	0	1	0	0	0	1	0	0	0	1	0	0	0	1	1	0	1	0	0	0	0	1	0	0	1	0	1	0	7.2	4.08	209	13.7	138	4.1	9.2	100	13	18	1.6	19	1	80	75	79	21	96	35.78	NA
0	1	0	0	0	0	0	0	0	0	0	0	0	0	1	1	0	0	1	0	0	0	0	0	0	0	1	0	1	7.6	4.04	133	12.7	137	3.6	7.9	101	9	11.2	1	15	0.7	46	94.1	65	15	100	36.67	14
1	1	1	0	0	1	0	1	0	0	0	0	0	1	1	3	0	1	1	0	0	0	1	0	0	0	1	0	1	14.2	3.49	150	12.3	139	3.8	8	157	17	13.2	1.2	17	0.7	87	82.7	86	24	96	36.44	12
0	1	0	0	0	0	0	0	0	0	0	0	0	0	1	3	0	0	1	0	0	0	1	1	0	0	1	0	1	10.2	4.86	229	12.4	142	4.3	7.9	115	19			9	0.7	29	78.7	101	24	100	36.28	NA
0	1	1	0	1	1	0	0	0	0	0	1	0	0	1	1	0	0	1	0	0	1	0	0	0	1	0	1	0	9.2	2.69	213	14.3	143	3.9	7.5	223	12			17	0.7	54	121	59	12	99	37.06	14
0	0	0	0	0	0	0	0	0	0	0	0	0	1	1	3	0	1	1	0	1	1	0	1	0	0	1	0	1	10.1	3.81	165	14.1	137	3.8	7.8	103	18	11.4	1	6	0.4	52	63.4	86	19	100	36.5	14
0	1	0	0	0	0	0	0	0	0	0	0	0	0	1	3	0	1	1	0	1	0	0	1	0	0	1	0	1	6.4	3.17	162	14.2	141	4.4	8.4	98	11	17.3	1.5	12	0.8	36	76.25	66	12	100	36.06	NA
0	1	0	0	0	0	0	0	1	0	0	1	0	0	1	1	0	1	1	0	0	1	1	0	0	0	0	0	0	7.5	3.06	111	15.3	143	3.8	9.3	156	12	16.2	1.4	42	1.6	86	75.9	83	9	94	36.11	NA
0	1	0	0	0	0	0	0	0	0	1	0	0	0	2	1	0	1	1	0	0	0	1	1	0	0	1	0	1	14.4	3.24	352	19.2	141	4	7.4	108	17	11.9	1.1	10	0.6	51	99.3	111	22	97	37.06	NA
0	0	0	0	0	0	0	0	0	0	0	0	1	0	2	3	0	0	1	0	0	0	0	1	0	0	1	0	1	7.3	3.26	198	13.2	134	3.3	7.9	116	23	10.3	1	6	0.5	77	46	94	30	98	37.17	14
0	1	1	0	1	0	1	0	0	0	0	0	0	0	1	1	0	1	1	0	0	1	0	0	0	0	1	0	1	8.6	3.37	134	13.5	141	3.7	8.4	149	15	14.3	1.2	23	1.1	79	81.8	94	25	100	36.11	NA
0	0	0	0	0	0	0	0	0	0	0	0	0	0	1	1	0	1	1	0	0	0	0	0	0	0	0	0	0	8.3	4.1	172	11.9	140	4.3	8.3	102	10	12.7	1.2	9	0.9	62	75	79	22	96	36.83	NA
0	0	0	0	0	0	0	0	0	0	0	0	0	0	2	3	0	0	1	0	0	0	0	0	0	0	1	0	1	18.6	3.41	219	13	138	3.7	9.1	86	17	13.5	1.2	7	0.6	21	53	69	16	100	37.17	14
0	1	0	0	1	0	0	0	0	0	0	0	0	0	2	3	0	1	0	0	0	0	0	0	0	0	0	0	0	6.5	2.87	227	13.2	139	4.6	8.1	80	11	15.3	1.4	24	1.1	84	58.4	77	17	95	36.72	NA
0	1	0	0	0	0	0	0	0	0	0	0	1	0	1	3	0	0	1	0	1	0	0	1	0	0	0	0	0	10.8	4.93	264	13.3	142	4.1	8.7	87	16	13.9	1.2	14	0.7	51	121	98	18	100	35.28	NA
0	1	0	0	0	0	1	0	0	1	0	1	0	0	2	1	0	1	0	0	0	0	1	0	0	0	0	0	0	16.2	4.69	547	13.7	135	4	8.3	119	16	11.9	1.1	10	0.6	76	43.3	85	21	94	37.72	7
0	1	0	0	0	0	0	0	0	0	1	0	0	1	2	1	0	1	1	0	0	1	1	0	0	0	0	0	0	7.8	3.66	250	12.2	135	3.8	8.7	87	19	16.3	1.5	14	0.6	71	52.3	109	20	100	36.39	13
0	0	0	0	0	0	0	0	0	0	0	0	0	1	1	3	0	0	1	0	0	0	0	1	0	0	1	0	1	7.9	3.48	99	14.1	136	3.4	8.8	73	19	9.9	0.9	17	0.7	38	58	108	24	98	36.94	12
1	1	0	1	0	0	0	1	1	0	1	1	0	1	2	3	0	1	1	0	0	0	1	0	0	1	1	1	1	4.9	2.91	102	18.4	143	3.3	8.2	151	18	13.7	1.3	21	0.7	69	68.33333333	92	16	100	36.72	NA
0	1	0	0	0	0	1	0	0	0	0	1	0	0	2	1	0	1	0	0	0	0	1	0	0	0	0	0	0	8.1	3.98	247	16.6	142	4.6	7.8	131	15	20	1.8	12	0.6	93	76.15	75	15	90	35.78	13
0	1	1	0	0	0	0	0	0	0	1	1	0	1	1	3	1	1	1	0	1	1	1	0	0	1	1	1	1	13.5	4.81	158	14.3	142	4.3	8.7	98	14	12	1.1	20	1	68	88	84	16	100	37.44	6
0	1	0	0	0	0	0	0	0	0	0	1	0	1	1	1	0	1	1	0	1	0	0	0	0	0	1	0	1	12.2	3.76	322	13.2	141	4.5	8.2	121	17	10.5	1	13	0.9	48	80.3	60	12	100	38.33	NA
0	1	0	0	1	1	0	0	0	0	0	0	0	1	1	1	1	1	1	0	1	0	0	1	0	0	1	0	1	10.2	4.74	176	14	143	3.9	8	149	21	11.6	1.1	17	1.4	49	118.4	84	20	88	36.72	13
0	1	0	0	0	0	0	0	0	0	0	0	0	0	2	3	0	0	1	0	0	0	0	0	0	0	0	0	0	8.4	3.85	173	13.2	142	4.3	7.5	110	16			14	0.6	53	77.4	65	18	99	35.5	NA
0	1	0	0	1	0	0	0	0	0	0	0	0	0	1	3	0	1	0	0	0	0	0	1	0	0	0	0	0	4.2	2.41	118	11.9	116	3.3	8.7	83	13	10.7	1	19	1.7	74	77.1	90	14	100	37.28	NA
1	1	0	0	1	0	0	0	0	0	0	0	0	0	2	1	0	0	1	0	0	0	0	0	0	0	1	0	1	16	3.58	216	14.7	143	3.1	8.1	257	19	13.1	1.1	23	1.2	81	84.8	87	17	100	35.72	7
0	1	0	0	0	0	0	0	0	0	0	0	0	0	1	3	0	0	1	0	0	0	0	0	0	0	0	0	0	19	4.46	245	12.1	141	4	8.9	98	21	11	1	15	0.8	25	70.9	93	21	100	38.17	NA
0	1	0	1	0	0	0	0	0	0	1	1	0	0	1	3	0	0	0	0	0	0	0	0	0	0	1	0	1	9	3.61	223	15.7	131	4.8	10	79	14	12.5	1.1	72	5	62	84	76	17	99	36.78	11
1	1	0	0	1	0	0	1	0	0	0	0	0	0	2	3	0	0	1	0	0	0	0	0	0	0	1	0	1	20.9	4	288	13.2	146	3.6	10	173	15	10.7	1	15	0.8	86	68.7	94	17	96	36.61	8
0	1	0	1	0	0	0	0	0	0	0	1	1	1	1	3	0	0	1	0	0	0	0	0	0	1	1	1	1	12.2	4.02	93	13.1	140	4.8	8.9	91	21	14.2	1.3	26	1.4	76	79.65	75	25	96	37.11	13
1	1	0	0	1	0	0	0	0	0	0	0	0	0	2	3	0	1	1	1	0	0	0	0	0	0	0	0	0	3.9	2.4	52	16.8	151	3.6	8.3	146	11	17.2	1.6	33	2	60	80	101	24	96	37.44	NA
0	0	0	0	0	1	0	0	0	0	0	0	0	0	1	1	0	0	1	0	0	0	0	0	0	0	1	0	1	14.3	4.1	163	12.5	137	4.1	8.9	187	15			13	0.8	39	71.6	71	11	100	36.39	14
0	1	0	0	1	0	0	0	0	0	0	0	0	0	2	1	0	1	1	0	0	0	0	0	0	0	0	0	0	9.4	3.45	363	16.1	138	4.9	8.3	98	20	15.9	1.5	42	6.3	65	100.5	79	20	97	36.72	14
0	1	0	0	0	0	0	0	0	0	0	1	0	0	1	3	0	0	1	0	1	0	0	0	0	0	1	0	1	13	4.34	249	12.9	145	3.9	8	110	18			14	0.8	26	87	78	22	100	36.78	NA
0	1	1	0	1	0	1	0	0	0	0	1	0	0	2	3	0	1	1	0	0	0	1	0	0	0	0	0	0	7.2	3.17	146	13.4	144	4.2	9	162	11	13.7	1.2	30	0.9	92	47.8	97	19	97	36.28	12
0	0	0	0	0	0	0	0	0	0	1	0	1	0	1	3	0	0	1	0	0	0	0	1	0	0	1	0	1	12.2	2.84	154	12.8	142	2.8	8.5	87	13	13.3	1.2	27	0.8	71	65.1	98	18	94	37.5	12
0	1	0	0	1	1	0	0	0	0	0	0	0	0	1	1	0	0	1	0	0	0	0	0	0	0	0	0	0	17.3	4.71	356	12.5	141	4.2	9.4	173	16	12.6	1.1	14	1.1	38	104	73	16	100	37.06	10
0	1	0	0	0	0	0	0	0	0	0	0	0	0	1	3	0	1	1	0	0	0	0	0	0	0	1	0	1	15.4	4.34	451	13.7	132	3.9	8.6	120	12	14.7	1.3	7	0.8	31	74.2	92	25	100	36.61	NA
0	0	0	0	0	0	0	0	0	0	0	0	0	0	1	1	0	0	1	0	0	0	0	0	0	0	0	0	0	5.8	4.46	141	13.3	140	4	8.1	96	12	12.2	1.1	20	0.8	75	70.9	94	20	98	36.72	NA
0	1	0	0	1	0	0	0	0	0	0	0	0	0	1	2	0	1	1	0	0	0	0	1	0	0	1	0	1	12.6	4.53	203	12.9	147	3.8	8.8	154	14	12.1	1.1	20	0.9	65	86.9	86	19	93	36.56	14
1	1	1	0	0	1	0	0	0	0	0	1	1	0	1	3	1	0	1	0	1	0	0	1	1	1	1	1	1	22.5	3.42	88	15.2	138	4.3	7.9	169	18	20.3	1.9	6	1.1	50	103	76	23	99	37	NA
0	1	1	0	1	0	0	0	0	0	0	1	0	0	1	1	0	1	1	0	0	0	1	0	0	1	0	1	0	3.5	3.78	142	13.9	142	4.1	7.8	108	11	21.1	2	24	1	63	95.25	46	16	94	35.39	10
0	0	0	0	0	0	0	0	0	0	0	0	0	0	1	2	0	0	1	0	0	0	0	1	0	0	1	0	1	14.7	4.84	197	13.8	139	4.2	8.8	113	14	12.8	1.1	11	0.8	50	79	79	15	94	36.83	9
0	0	0	0	0	0	0	0	0	0	0	0	0	1	2	1	0	0	1	0	0	0	0	0	0	0	1	0	1	16.1	4.22	240	12.9	138	3.6	7.4	123	14			10	0.7	38	72.4	85	14	100	36.44	12
0	1	0	0	0	0	0	0	0	0	0	1	0	0	2	3	0	0	1	0	0	0	0	1	0	0	1	0	1	12.6	4.45	207	12.9	142	4.1	8.7	133	13	11.6	1.1	7	0.6	43	98.9	68	19	100	37.06	11
1	1	1	0	1	0	0	0	0	0	0	1	0	0	1	2	0	0	1	0	0	0	0	0	0	0	1	0	1	13	4.27	232	15.7	146	4.3	8	127	13	11.5	1.1	23	0.8	67	72.83333333	79	12	85	37.56	NA
0	0	0	0	1	1	0	0	0	0	0	1	0	1	2	1	0	0	1	0	0	0	0	1	0	0	0	0	0	9	4.35	250	16	141	3.3	9	94	11	11.8	1.1	13	0.6	49	55	56	18	100	36.61	14
1	1	0	0	0	0	0	0	0	1	0	0	0	0	2	3	0	1	1	0	0	0	0	0	0	1	1	1	1	5.5	3.13	52	15.3	155	3.3	9.9	144	18	19	1.7	13	1	66	72.55	96	11	100	33.39	NA
0	1	0	0	1	0	0	1	0	0	1	1	0	0	2	3	0	0	1	0	0	0	1	0	0	0	0	0	0	8.6	3.51	123	15.6	136	4	7.9	115	16	11.7	1.1	19	0.9	92	60	95	23	76	37.17	14
1	1	0	0	1	0	1	0	0	0	1	1	0	0	2	3	0	1	1	0	1	0	1	0	0	0	1	0	1	18.4	4.42	666	15.3	135	5.2	9	146	16			14	0.5	88	51.8	96	22	90	36.56	7
0	1	0	0	1	0	0	0	0	0	0	1	0	1	1	3	0	0	1	0	0	0	0	1	0	0	1	0	1	14	3.91	207	13.4	142	4.9	7	119	16	13.3	1.2	19	1	69	101.2	54	24	94	37.17	NA
0	1	0	1	0	0	0	0	0	0	1	1	0	1	1	3	0	0	1	0	0	1	0	0	0	0	0	0	0	12.3	3.32	89	13.4	137	6.3	7.2	75	16	14.3	1.3	16	0.5	51	98.1	82	22	100	37.28	NA
0	1	1	0	0	0	0	0	0	0	0	1	0	0	1	1	1	0	1	0	0	0	0	1	0	0	1	0	1	8.9	3.52	167	14.3	141	4.3	7.9	131	15	12.2	1	15	0.7	59	60.33333333	74	10	100	35.61	NA
0	1	0	0	0	0	0	0	0	0	0	0	1	0	2	1	0	0	1	0	0	0	0	0	0	0	1	0	1	12.3	3.28	133	12.1	141	3.9	7.4	137	6	11.6	1.1	10	0.6	63	83.8	88	49	100	36.89	NA
0	1	0	0	1	0	0	0	0	0	0	0	0	1	2	3	0	1	0	0	1	0	1	0	0	0	0	0	0	14.1	3.98	178	15.3	138	3.4	8.2	137	14	15.1	1.4	23	1.2	79	75	94	23	100	36.89	14
0	0	0	0	0	0	0	0	0	0	0	0	0	0	2	3	0	0	1	0	0	0	0	0	0	0	1	0	1	7.8	3.09	301	15.2	138	3.7	8.2	120	11			5	0.4	44	67	90	22	95	37.44	14
1	1	0	0	1	1	0	0	0	0	1	1	1	1	2	3	0	0	1	0	0	0	0	0	0	0	0	0	0	4.4	4.25	207	15.3	146	4.3	8	213	24	11.4	1.1	64	3.5	84	44.8	69	17	100	35.33	7
0	1	0	0	1	0	0	0	0	0	1	1	1	0	2	3	0	1	1	0	0	0	0	0	0	0	1	0	1	10.8	3.52	200	14.3	143	3.2	8.2	121	13	12	1	13	0.7	88	56.8	72	11	100	36.11	7
0	0	0	0	0	0	0	0	0	0	0	1	1	0	1	1	0	0	0	0	0	0	0	0	0	0	0	0	0	11.3	3.9	126	13.2	137	4.9	7.8	119	10	26.7	2.5	17	1.3	52	90.9	75	18	92	36.72	NA
1	1	0	0	1	1	0	0	0	0	0	1	0	0	1	3	0	0	1	0	0	0	0	1	1	1	1	1	1	9.9	2.7	91	15.1	140	3.7	8.8	131	13	16.4	1.5	8	0.6	50	99.9	93	18	100	37.22	NA
0	1	0	0	0	0	0	0	0	0	1	1	0	0	1	3	1	1	1	0	0	0	0	0	0	0	1	0	1	17.4	4.44	236	14.3	141	3.8	8.2	145	14	14.7	1.3	15	0.9	21	74	66	20	100	37.56	NA
0	0	0	0	1	0	0	0	0	1	0	1	0	1	2	1	0	1	1	0	0	0	1	0	0	0	0	0	0	12.3	5.61	180	13.3	132	4.2	10.3	177	11	11.8	1.1	12	0.8	70	74	75	14	96	36.67	13
0	0	0	0	0	0	0	0	0	0	0	0	0	0	1	1	0	0	1	0	0	0	0	0	0	0	0	0	0	13.6	4.3	190	12.6	134	4.5	7.8	115	19	11.5	1.1	14	0.8	42	92	65	25	100	36.72	NA
0	1	0	0	0	0	0	0	0	0	1	0	0	0	1	3	0	1	1	0	0	0	0	1	0	0	1	0	1	16	4.82	207	12.6	138	5.3	7.8	99	17	15	1.3	10	0.6	45	85.3	119	19	100	37.06	NA
0	1	0	0	1	0	0	0	0	0	0	0	0	1	1	3	0	0	1	0	0	0	0	1	0	0	1	0	1	8	4.84	175	12.7	138	4.2	8.8	140	14	11.5	1.1	13	1.3	70	105.7	94	13	99	36.61	13
0	1	0	0	1	0	0	0	0	0	1	0	0	0	2	3	0	1	1	0	0	0	0	0	0	0	0	0	0	9.7	3	231	13.8	146	2.8	7.3	89	12			22	0.4	86	57	76	17	100	36.72	NA
0	0	1	0	1	0	0	0	0	0	1	1	0	1	2	3	0	0	0	0	0	0	1	1	0	0	0	0	0	17	3.26	215	16.5	139	3.4	9.5	189	10	12.9	1.2	27	1.2	95	63.1	137	18	95	36.72	13
1	1	0	0	1	1	0	1	0	1	1	1	0	1	2	3	0	1	1	0	0	0	0	0	0	0	1	0	1	19.9	2.74	275	13.7	135	3.3	7.9	169	17	17	1.6	23	1	87	64.13333333	89	17	100	35.61	NA
0	1	0	0	1	0	0	0	0	0	1	1	1	0	1	1	0	1	1	0	1	1	1	0	0	1	1	1	1	15.8	3.67	305	13.4	138	3.9	8.2	156	14	14.1	1.2	17	0.7	71	98	113	33	100	37.78	NA
0	1	0	0	0	0	0	0	0	0	0	0	0	1	1	3	0	1	1	0	0	1	0	1	0	0	1	0	1	15.7	4.65	218	12.2	137	4.4	9.3	128	18	13.6	1.3	12	1	29	82	78	21	96	37.11	12
1	1	0	0	1	0	0	0	0	0	0	0	0	0	2	3	0	1	1	0	0	0	1	0	0	1	1	1	1	7.4	3.56	250	12.9	141	3.9	9.4	152	14	12.1	1	21	1.2	92	70	102	13	93	35.56	10
0	0	0	0	0	0	0	0	0	0	0	1	0	0	1	3	0	0	1	0	0	0	0	1	0	0	1	0	1	8.9	4.08	116	12	140	4.5	8.1	131	11	12.7	1.2	9	0.5	56	64.7	66	20	100	36.28	14
0	1	1	1	0	1	0	0	1	0	0	1	0	1	1	3	0	1	0	0	0	1	1	0	0	0	0	0	0	13.1	4.02	297	13.1	138	4.4	8.8	184	13	13.8	1.3	24	1.6	78	107.3	93	23	97	39.5	7
0	1	0	0	0	1	0	0	0	0	0	1	0	1	2	3	1	1	1	0	1	0	1	1	0	0	1	0	1	14.5	3.91	138	13.1	143	4.6	8	150	16	11	1	19	0.8	69	65.4	96	19	96	36.33	NA
0	1	0	0	1	0	0	0	0	0	0	0	0	0	2	1	0	1	1	0	0	0	0	0	0	0	0	0	0	12.4	4.91	294	14.5	138	4	8.7	150	15	12.6	1.1	15	0.7	80	58.8	85	13	95	36.28	13
0	1	0	0	0	0	0	0	0	0	0	1	0	1	1	3	0	1	1	0	1	0	1	1	0	0	1	0	1	14.6	4.56	198	13.2	140	4	8.3	101	8	13	1.2	15	1	28	80.5	96	20	100	38.28	NA
0	0	1	0	0	0	0	0	0	0	0	0	0	0	2	1	0	1	1	0	0	1	0	0	0	0	1	0	1	12	3.34	206	13.7	142	4.4	8.5	134	8	11.4	1.1	13	0.8	79	45.3	70	20	99	37.17	NA
0	1	0	0	0	0	0	0	0	0	0	1	0	1	1	3	1	0	1	0	1	0	1	0	0	0	1	0	1	13.3	4	173	13.1	140	4.9	7.1	147	12	15.5	1.4	18	1.1	21	99.7	48	18	100	35.78	NA
0	1	1	0	1	0	0	0	0	0	0	0	0	1	1	3	0	1	1	0	0	1	0	0	0	0	1	0	1	19.6	4.1	219	12.4	138	4.5	8.7	140	14	13.1	1.2	23	1.1	56	78.7	87	20	98	37	13
1	0	1	0	1	0	0	0	0	0	0	0	0	0	2	3	0	1	1	0	0	0	0	0	0	0	1	0	1	10.5	4.69	252	21.5	141	3.7	10.2	111	12	16.4	1.5	30	1	92	58.6	84	15	100	36.5	NA
0	0	0	0	0	0	0	0	0	0	0	1	0	0	1	1	0	0	1	0	0	1	0	1	0	0	0	0	0	16.3	4.28	206	12.4	136	4.7	8.8	124	17	11.3	1	11	0.9	32	96	71	13	94	36.78	13
0	1	0	1	1	0	0	0	0	0	1	1	1	1	1	3	0	0	1	0	0	0	1	0	0	0	1	0	1	14.4	3.63	185	15.8	144	3.8	8.5	90	9	11.1	1	5	0.6	56	68.9	89	25	100	38.11	7
0	0	0	0	0	0	0	0	0	0	0	0	0	0	2	3	0	0	1	0	0	0	0	1	0	0	1	0	1	4.4	3.42	88	13.9	136	3.4	8.6	89	14	13.6	1.2	4	0.6	24	73	103	14	95	36.89	14
1	1	0	0	1	1	0	0	0	0	1	1	0	0	1	2	0	1	1	0	0	0	1	0	0	0	1	0	1	7.9	3.85	140	14.3	140	3.5	6.7	211	18	13.3	1.1	7	0.7	53	103.2	101	20	100	37.89	6
0	1	0	0	1	0	0	0	0	1	1	1	0	1	1	3	0	1	1	0	0	0	1	0	0	0	1	0	1	14.3	3.44	234	14.5	138	3.9	8.4	167	15	11.2	1	17	0.6	69	58.7	122	24	100	37.67	NA
0	1	0	0	1	0	0	0	0	0	0	1	0	0	2	3	0	1	1	0	0	0	0	0	0	0	0	0	0	9.4	3.51	280	13.1	136	3.3	9.1	123	15	11.3	1	10	0.5	76	77.6	94	21	97	36.72	12
0	1	0	0	0	1	0	0	1	0	0	0	1	1	1	3	0	0	0	0	0	0	1	0	0	0	0	0	0	10.5	3.77	177	12.4	140	4.4	8.5	257	16			38	1.6	76	82.3	86	40	99	36.5	14
0	1	0	0	0	0	0	0	0	0	0	0	0	0	1	3	0	0	1	0	0	0	0	1	0	1	0	1	0	8.3	2.37	52	12.7	130	2.2	6.9	74	14	14.5	1.3	13	0.7	55	60.8	76	25	100	36.17	NA
0	1	0	0	0	0	1	0	0	1	0	0	0	0	1	1	0	1	0	0	0	0	1	0	1	0	0	0	0	7.6	3.78	118	14.7	141	4.2	9.2	134	14	16.1	1.5	35	1.4	79	79	82	16	95	36.56	13
1	1	0	0	1	1	0	0	0	0	0	1	0	0	1	3	0	1	1	0	0	0	0	0	0	1	1	1	1	15.7	3.82	303	14.9	139	4.3	9.6	114	13	13.2	1.1	26	1.3	67	105.3	59	22	100	35.33	NA
0	1	0	0	0	0	0	0	0	0	0	0	0	1	1	3	0	1	1	0	0	0	0	0	0	0	1	0	1	11.8	4.22	227	12.8	138	4.1	8.8	78	8	13.8	1.3	10	0.9	31	50.5	93	18	100	37.61	NA
0	1	0	0	0	1	0	0	1	0	0	0	0	0	1	1	0	1	1	0	0	0	0	0	0	0	0	0	0	10.2	3.01	322	15.3	130	8.7	8.6	190	23	20.8	1.9	60	10.4	69	84.5	116	16	99	36.67	NA
0	1	0	0	1	0	0	0	0	0	0	0	0	0	1	1	0	1	1	0	0	0	0	0	0	0	0	0	0	10.9	3.91	173	12.4	142	3.8	8.4	112	12			12	0.9	69	94.8	80	18	98	36.61	NA
0	0	0	0	1	0	0	0	0	0	0	0	0	0	2	1	0	0	1	0	1	0	0	0	0	0	1	0	1	9.4	4.26	217	12.6	140	4.1	10	154	19	11.1	1	16	0.7	73	75	85	19	92	36.61	NA
0	1	0	0	0	0	0	0	0	0	1	1	0	1	1	3	0	1	1	0	1	0	1	0	0	0	1	0	1	10	2.41	111	14.4	143	4.4	6.6	187	18	13.3	1.2	12	0.9	30	77.5	76	19	100	34.67	NA
0	1	1	0	1	0	0	0	0	0	0	0	0	0	1	1	0	1	1	0	1	1	1	0	1	1	0	1	0	12.7	3.7	154	12.9	135	3	8.3	165	12	15.7	1.4	16	0.9	89	70	116	17	100	35.5	14
0	1	0	0	0	0	0	0	0	0	0	1	0	1	1	3	0	1	1	0	0	0	0	1	0	0	1	0	1	9.9	4.29	168	12.5	138	4	7.6	110	19	11.8	1.1	21	1.7	57	79	86	13	100	37.28	NA
0	0	1	0	0	0	1	0	1	1	0	1	0	0	2	3	0	0	1	0	0	0	0	0	0	1	0	1	0	9.1	3.19	254	13.8	143	3.5	9.3	95	17	12.5	1.2	30	1.2	91	79.4	89	14	99	36.78	12
0	1	0	0	1	0	0	0	0	0	1	1	0	1	1	3	0	1	1	0	0	0	0	1	0	0	1	0	1	15.1	3.7	213	16.5	147	3.6	8	108	28			14	1.7	66	85	71	15	100	36.89	NA
0	1	0	0	0	0	0	0	0	0	0	1	1	0	1	1	0	0	1	0	0	0	0	0	0	0	1	0	1	3.2	1.49	86	14.1	93	2.7	5.2	1293	16	12.3	1.1	7	0.7	52	72.6	70	13	100	36.72	14
0	1	0	0	0	0	0	0	0	0	0	1	0	0	2	3	0	1	1	0	1	0	1	1	0	0	0	0	0	10	3.58	356	14.1	142	4.3	8	202	15	13.6	1.2	26	1.5	84	77.7	115	23	97	36.28	14
0	1	0	0	0	0	1	0	0	0	0	0	0	0	1	1	0	0	1	0	0	0	0	0	0	0	0	0	0	4.3	3.2	129	15.1	141	4.8	9.3	112	13	13.2	1.2	20	1.1	93	86	86	19	96	36.61	NA
1	1	0	0	1	0	0	0	0	0	0	0	0	0	1	3	0	1	1	0	0	0	0	0	0	0	0	0	0	9.2	4.59	178	14.4	139	4.4	9.1	110	11	12.5	1.1	15	0.8	75	73.73333333	85	12	100	37.06	NA
0	0	1	0	1	0	0	0	0	0	0	1	0	1	2	3	0	0	1	0	0	1	0	0	0	0	0	0	0	7.2	3.92	175	24.9	147	3.8	8.4	105	14	13.7	1.3	14	0.8	86	62.6	88	12	99	36.5	14
0	1	0	0	0	0	0	0	0	0	0	0	0	0	1	3	0	0	1	0	0	0	0	0	0	0	0	0	0	9.8	4.47	188	16.7	141	3.9	8.6	121	13	14.2	1.2	17	1.2	68	92.05	118	17	96	36.22	NA
1	1	0	0	0	0	0	0	0	0	0	0	1	0	1	1	0	0	1	0	0	0	0	0	0	0	0	0	0	16.6	4.98	142	15.3	144	3.5	8.3	165	15	15.8	1.4	18	1.1	70	110	98	20	100	37.22	NA
1	0	0	0	0	0	0	0	0	0	0	0	1	0	1	1	0	0	0	0	0	0	0	0	0	0	0	0	0	18.9	4.27	187	20.1	166	4.4	9.6	164	12			16	1.2	91	68.5	77	15	100	37.06	NA
0	1	0	0	1	0	0	0	0	0	0	0	0	1	1	3	0	0	1	0	0	0	1	0	0	0	0	0	0	12.3	5.53	213	12.9	137	3.8	9	116	21	12.8	1.2	22	1.2	84	132.9	93	21	93	36.72	13
0	1	1	0	1	1	0	0	0	0	1	1	0	1	1	1	0	1	1	0	0	1	1	0	0	1	1	1	1	9.7	3.44	165	14.3	146	4	7.9	129	14	12.2	1.1	15	1.1	79	110	63	14	100	36.5	7
0	0	0	0	0	0	0	0	0	0	0	0	0	0	1	3	0	0	1	0	0	0	0	0	0	0	1	0	1	11.3	4.23	191	12.4	138	3.2	9.5	85	13	14	1.2	10	0.9	21	63	86	21	100	37.56	8
0	1	1	0	0	1	0	0	1	0	0	1	0	0	1	1	0	1	0	0	0	1	0	0	0	0	0	0	0	15.2	3.71	178	13.1	142	3.9	9.3	128	14	16.9	1.5	29	1.5	79	118.5	91	29	95	37.5	6
0	1	0	0	0	0	0	0	0	0	0	0	0	0	1	3	0	0	1	0	0	0	0	0	0	0	1	0	1	15.7	4.86	179	14.1	138	3.8	8.5	139	19	12.4	1.1	26	1	62	116.4	88	25	100	36.5	NA
0	0	0	0	1	0	0	1	0	0	0	0	0	0	1	1	0	0	0	0	0	0	0	0	0	0	0	0	0	8.2	4.53	164	13	111	4.4	8.9	105	13	14.4	1.2	9	0.7	69	93.5	91	18	92	37.44	NA
0	1	1	0	1	0	1	0	0	0	1	1	0	1	2	1	0	1	1	0	1	1	1	1	0	1	1	1	1	4.3	2.68	194	14.7	125	3.9	8.7	173	14	12.3	1.1	14	0.9	67	60.9	94	18	99	36.72	10
0	1	0	0	1	0	0	1	1	0	0	1	0	0	1	1	0	1	1	0	0	0	0	0	0	0	0	0	0	11.3	3.9	499	18.4	135	4.1	8.6	109	9	13	1.2	26	1.5	84	97.5	75	12	98	36.72	NA
1	1	0	0	0	0	0	0	0	0	0	1	0	0	1	3	0	1	1	0	0	0	0	0	0	0	0	0	0	17.4	2.59	141	13.3	140	4.2	9.8	254	14	17.8	1.6	12	1	31	73.75	90	16	100	35.33	NA
0	1	0	0	0	0	0	0	0	0	0	1	0	1	1	3	0	0	1	0	1	0	1	0	0	0	0	0	0	21	4.23	365	15	136	5.5	7.4	148	15	11.5	1.1	8	1.1	45	137.7	121	30	96	36.56	NA
0	1	0	0	1	0	0	0	0	0	0	0	0	0	2	1	0	1	0	0	0	0	0	0	0	0	0	0	0	11.5	3.5	174	12.8	142	3.8	9.3	117	17	11.7	1.1	10	0.8	67	82.1	90	20	92	36.94	NA
0	1	1	0	1	0	0	0	0	0	0	0	0	1	2	1	0	1	0	0	0	0	0	0	0	0	0	0	0	6.3	4.1	185	13.8	141	4.1	8.7	88	20	11.5	1.1	14	0.6	82	76.4	72	17	95	37.11	13
0	1	0	0	0	0	0	0	0	0	0	0	0	0	2	3	0	0	1	0	0	0	0	0	0	0	0	0	0	9.2	3.79	294	12.9	137	3.4	9	112	12	11	1	14	0.5	47	61.35	93	26	100	36.83	NA
0	0	0	0	0	0	0	0	0	0	0	0	0	0	2	3	0	0	1	0	0	0	0	0	0	0	1	0	1	8.7	3.28	276	13	140	3.5	8.2	143	10	10.8	1	16	0.9	34	76.3	110	18	100	36.5	14
0	1	0	0	0	0	0	0	0	0	0	1	0	1	1	3	1	1	1	0	1	0	1	0	0	0	1	0	1	7.6	3.06	140	14.9	143	4.5	6.5	162	13	12.4	1.1	18	0.8	58	75	89	23	100	35	NA
0	1	1	0	1	1	0	0	0	0	0	0	0	0	1	1	0	0	1	0	0	0	0	0	0	0	0	0	0	6.8	3.95	166	13.2	141	3.7	8.7	115	12	12.7	1.2	21	1.2	68	93.5	89	8	94	37.5	NA
0	1	0	0	1	1	0	0	0	0	0	0	0	0	2	3	0	0	1	0	0	0	0	0	0	0	1	0	1	20.3	4.16	227	12.9	137	3.6	8.2	123	12	10.7	1	16	0.6	50	101.7	68	21	100	37.39	10
0	0	1	0	0	0	0	0	0	1	0	1	0	0	1	3	0	1	1	0	0	0	0	0	0	0	0	0	0	3.7	3.88	111	14.3	142	3.7	8.4	125	14	12.8	1.2	20	1	89	78.7	86	22	99	36.67	14
0	1	0	0	0	0	0	0	0	0	0	1	0	1	2	3	0	1	1	0	0	0	0	0	0	1	1	1	1	16	4.03	246	13.7	142	3.5	8.1	127	20	12.1	1.1	11	0.7	26	76.25	98	20	100	36.5	NA
0	1	1	0	0	0	1	0	0	0	1	1	0	0	2	3	0	1	1	0	0	0	1	0	0	1	0	1	0	16.1	3.21	273	12.6	138	5.4	8.7	127	14	11.4	1.1	37	1.5	89	85	50	23	94	36.94	NA
0	1	0	0	0	0	0	1	1	1	1	1	0	1	1	3	0	1	1	0	0	0	0	0	0	0	1	0	1	5.6	2.95	127	13	144	3.8	8.7	132	12	12	1.1	23	1.3	88	62.45	68	24	93	35.83	6
0	1	0	0	0	0	0	0	0	0	1	1	0	1	2	3	0	1	1	0	1	1	0	1	0	0	1	0	1	12.1	3.39	204	12.6	143	3.4	7.9	124	15	11.1	1	11	0.5	57	60.7	87	20	100	36.33	NA
0	1	0	0	1	0	0	0	0	0	0	0	0	0	1	1	0	0	1	0	0	0	0	0	0	0	1	0	1	9	4.35	219	12.9	139	3.3	8.4	164	15	16.8	1.5	16	0.9	65	83.9	90	18	96	36.06	10
0	1	0	0	1	0	0	0	0	0	1	1	0	1	1	3	1	1	1	0	1	0	1	0	0	0	1	0	1	21.8	4.88	304	13.7	144	2.7	9.4	175	23	12.9	1.2	17	1	49	98.9	107	17	100	37.06	7
0	1	0	0	0	0	0	0	0	0	1	1	0	1	1	1	0	1	1	0	1	1	1	1	0	1	1	1	1	2.5	3.76	53	12.9	119	3.1	7.2	108	11	11	1	17	1	67	78	88	25	95	37.72	12
0	0	0	0	1	0	0	0	0	0	1	0	0	0	2	1	0	1	0	0	0	0	0	0	0	0	1	0	1	2.7	4	159	13.6	140	3.6	9.3	132	20	11.9	1.1	19	1.1	75	61.8	91	15	100	36.94	NA
0	1	0	0	1	0	0	0	0	0	0	0	0	1	1	3	0	1	1	0	0	1	0	1	0	0	1	0	1	6.8	3.64	140	11.8	139	3.9	8.4	97	15	13.5	1.2	10	0.8	59	90.8	98	23	98	37.22	13
0	1	1	0	1	0	0	0	0	0	0	0	0	0	1	1	0	0	1	0	0	1	0	0	0	0	0	0	0	6.8	5.12	174	12.8	140	3.7	8.9	120	14	14.2	1.3	16	0.8	68	121.6	93	19	94	36.89	12
0	0	0	0	0	0	0	0	0	0	0	0	0	1	1	3	0	0	1	0	0	0	0	0	0	0	0	0	0	10.8	4.44	157	12.6	137	3.8	8.4	139	15	12.2	1.1	13	0.9	56	59.5	105	26	97	36.78	14
0	0	0	0	0	0	0	0	0	0	0	1	1	0	1	1	1	1	1	0	0	0	1	1	0	0	1	0	1	11.1	3.86	244	12.3	139	6.5	7.6	150	15	13.5	1.2	15	1.1	48	115	62	14	99	35	NA
1	1	0	0	0	0	1	0	0	0	0	0	0	0	1	1	0	1	1	0	0	0	1	0	0	0	0	0	0	5.7	3.04	131	13.8	142	3.9	8.9	170	14	15.6	1.4	24	1	87	72	107	20	100	35.83	8
1	1	0	0	0	0	0	0	0	0	0	1	0	1	2	3	0	1	1	0	1	0	1	0	0	0	1	0	1	8.6	4.28	147	13.1	143	4.5	9.5	105	16	11.8	1.1	22	0.9	88	85	84	26	97	37.67	7
[truncated: 692 more rows]
